# Supplementary material for: The Betting Odds Rating System: Using soccer forecasts to forecast soccer
Source: PLoS One. 2018 Jun 5;13(6):e0198668. doi: 10.1371/journal.pone.0198668 (PMC5988281; doi:10.1371/journal.pone.0198668)
Supplement: S2 File — Data set including the minimal data needed to replicate the study as well as main results (ratings) intended to be usable by other researchers in future research. (XLSX) [file pone.0198668.s002.xlsx]

## Sheet: Matches
matchID	leagueID	season	teamHome	teamAway	date	goalsHome	goalsAway	oddsHome	oddsDraw	oddsAway
10107001	101	07/08	VfB Stuttgart	Schalke 04	2007-08-10	2	2	2.3	3.18	2.92
10107002	101	07/08	Bayern Munich	Hansa Rostock	2007-08-11	3	0	1.18	5.89	13.4
10107003	101	07/08	Bochum	Werder Bremen	2007-08-11	2	2	3.44	3.24	1.99
10107004	101	07/08	Eintracht Frankfurt	Hertha Berlin	2007-08-11	1	0	2.33	3.18	2.86
10107005	101	07/08	Hannover	Hamburg	2007-08-11	0	1	2.55	3.17	2.6
10107006	101	07/08	Bayer Leverkusen	Cottbus	2007-08-11	0	0	1.55	3.67	5.63
10107007	101	07/08	Wolfsburg	Bielefeld	2007-08-11	1	3	1.86	3.27	3.9
10107008	101	07/08	Bor. Dortmund	Duisburg	2007-08-12	1	3	1.56	3.66	5.56
10107009	101	07/08	Nurnberg	Karlsruhe	2007-08-12	0	2	1.79	3.31	4.26
10107010	101	07/08	Karlsruhe	Hannover	2007-08-17	1	2	2.36	3.23	2.81
10107011	101	07/08	Bielefeld	Eintracht Frankfurt	2007-08-18	2	2	2.15	3.21	3.22
10107012	101	07/08	Duisburg	Wolfsburg	2007-08-18	1	3	2.38	3.2	2.82
10107013	101	07/08	Hansa Rostock	Nurnberg	2007-08-18	1	2	2.63	3.19	2.52
10107014	101	07/08	Hertha Berlin	VfB Stuttgart	2007-08-18	3	1	2.99	3.23	2.25
10107015	101	07/08	Schalke 04	Bor. Dortmund	2007-08-18	4	1	1.78	3.32	4.45
10107016	101	07/08	Werder Bremen	Bayern Munich	2007-08-18	0	4	3.55	3.28	1.96
10107017	101	07/08	Cottbus	Bochum	2007-08-19	1	2	2.31	3.21	2.92
10107018	101	07/08	Hamburg	Bayer Leverkusen	2007-08-19	1	0	2.08	3.22	3.4
10107019	101	07/08	Bochum	Hamburg	2007-08-24	2	1	3.02	3.22	2.22
10107020	101	07/08	Bayern Munich	Hannover	2007-08-25	3	0	1.2	5.66	12.26
10107021	101	07/08	Bielefeld	Hertha Berlin	2007-08-25	2	0	2.33	3.2	2.86
10107022	101	07/08	Bor. Dortmund	Cottbus	2007-08-25	3	0	1.62	3.54	5.19
10107023	101	07/08	Bayer Leverkusen	Karlsruhe	2007-08-25	3	0	1.59	3.54	5.48
10107024	101	07/08	Nurnberg	Werder Bremen	2007-08-25	0	1	2.51	3.21	2.61
10107025	101	07/08	VfB Stuttgart	Duisburg	2007-08-25	1	0	1.44	3.89	7.01
10107026	101	07/08	Eintracht Frankfurt	Hansa Rostock	2007-08-26	1	0	1.72	3.4	4.63
10107027	101	07/08	Wolfsburg	Schalke 04	2007-08-26	1	1	3.22	3.23	2.12
10107028	101	07/08	Schalke 04	Bayer Leverkusen	2007-08-31	1	1	1.76	3.39	4.51
10107029	101	07/08	Cottbus	Nurnberg	2007-09-01	1	1	2.72	3.21	2.44
10107030	101	07/08	Duisburg	Bielefeld	2007-09-01	3	0	2.29	3.22	2.92
10107031	101	07/08	Hannover	Bochum	2007-09-01	3	2	2.01	3.26	3.54
10107032	101	07/08	Hansa Rostock	Bor. Dortmund	2007-09-01	0	1	3.11	3.23	2.2
10107033	101	07/08	Hertha Berlin	Wolfsburg	2007-09-01	2	1	2.13	3.23	3.24
10107034	101	07/08	Werder Bremen	Eintracht Frankfurt	2007-09-01	2	1	1.58	3.61	5.62
10107035	101	07/08	Hamburg	Bayern Munich	2007-09-02	1	1	4.06	3.32	1.85
10107036	101	07/08	Karlsruhe	VfB Stuttgart	2007-09-02	1	0	3.4	3.25	2.06
10107037	101	07/08	Bor. Dortmund	Werder Bremen	2007-09-14	3	0	2.55	3.22	2.63
10107038	101	07/08	Bayern Munich	Schalke 04	2007-09-15	1	1	1.55	3.65	5.87
10107039	101	07/08	Bielefeld	Hansa Rostock	2007-09-15	4	2	1.74	3.38	4.57
10107040	101	07/08	Eintracht Frankfurt	Hamburg	2007-09-15	2	1	2.62	3.2	2.53
10107041	101	07/08	Bayer Leverkusen	Bochum	2007-09-15	2	0	1.65	3.51	5.07
10107042	101	07/08	Nurnberg	Hannover	2007-09-15	2	2	2.14	3.22	3.23
10107043	101	07/08	VfB Stuttgart	Cottbus	2007-09-15	3	0	1.39	4.21	7.69
10107044	101	07/08	Duisburg	Hertha Berlin	2007-09-16	1	2	2.56	3.19	2.6
10107045	101	07/08	Wolfsburg	Karlsruhe	2007-09-16	1	2	1.83	3.31	4.19
10107046	101	07/08	Bochum	Eintracht Frankfurt	2007-09-21	0	0	2.23	3.23	3.04
10107047	101	07/08	Cottbus	Wolfsburg	2007-09-22	1	2	2.55	3.19	2.6
10107048	101	07/08	Hamburg	Nurnberg	2007-09-22	1	0	1.65	3.45	5.09
10107049	101	07/08	Hansa Rostock	Duisburg	2007-09-22	2	0	2.33	3.21	2.87
10107050	101	07/08	Hertha Berlin	Bor. Dortmund	2007-09-22	3	2	2.34	3.21	2.84
10107051	101	07/08	Schalke 04	Bielefeld	2007-09-22	3	0	1.44	3.94	6.9
10107052	101	07/08	Werder Bremen	VfB Stuttgart	2007-09-22	4	1	2.09	3.25	3.3
10107053	101	07/08	Hannover	Bayer Leverkusen	2007-09-23	0	3	2.43	3.2	2.71
10107054	101	07/08	Karlsruhe	Bayern Munich	2007-09-23	1	4	6.46	3.8	1.49
10107055	101	07/08	Bor. Dortmund	Hamburg	2007-09-25	0	3	2.21	3.22	3.13
10107056	101	07/08	Duisburg	Schalke 04	2007-09-25	0	2	4.64	3.37	1.75
10107057	101	07/08	Hertha Berlin	Hansa Rostock	2007-09-25	1	3	1.46	3.87	7.26
10107058	101	07/08	Wolfsburg	Werder Bremen	2007-09-25	1	1	3.21	3.28	2.15
10107059	101	07/08	Bayern Munich	Cottbus	2007-09-26	5	0	1.13	7.12	17.65
10107060	101	07/08	Bielefeld	Hannover	2007-09-26	0	2	2.18	3.23	3.14
10107061	101	07/08	Eintracht Frankfurt	Karlsruhe	2007-09-26	0	1	1.73	3.39	4.66
10107062	101	07/08	Nurnberg	Bayer Leverkusen	2007-09-26	1	2	2.5	3.22	2.67
10107063	101	07/08	VfB Stuttgart	Bochum	2007-09-26	1	0	1.54	3.69	6.07
10107064	101	07/08	Schalke 04	Hertha Berlin	2007-09-28	1	0	1.56	3.63	5.89
10107065	101	07/08	Bochum	Nurnberg	2007-09-29	3	3	2.29	3.21	2.94
10107066	101	07/08	Hamburg	Wolfsburg	2007-09-29	2	2	1.63	3.52	5.19
10107067	101	07/08	Hansa Rostock	VfB Stuttgart	2007-09-29	2	1	3.41	3.26	2.04
10107068	101	07/08	Karlsruhe	Bor. Dortmund	2007-09-29	3	1	2.67	3.21	2.48
10107069	101	07/08	Bayer Leverkusen	Bayern Munich	2007-09-29	0	1	4.28	3.38	1.79
10107070	101	07/08	Werder Bremen	Bielefeld	2007-09-29	8	1	1.45	3.94	6.89
10107071	101	07/08	Cottbus	Eintracht Frankfurt	2007-09-30	2	2	2.68	3.21	2.46
10107072	101	07/08	Hannover	Duisburg	2007-09-30	2	1	1.71	3.41	4.74
10107073	101	07/08	Bor. Dortmund	Bochum	2007-10-05	2	1	1.77	3.37	4.45
10107074	101	07/08	Bielefeld	Hamburg	2007-10-06	0	1	3.05	3.22	2.23
10107075	101	07/08	Duisburg	Werder Bremen	2007-10-06	1	3	5.01	3.47	1.67
10107076	101	07/08	Hertha Berlin	Cottbus	2007-10-06	0	0	1.42	4.05	7.27
10107077	101	07/08	Schalke 04	Karlsruhe	2007-10-06	0	2	1.42	4.04	7.32
10107078	101	07/08	VfB Stuttgart	Hannover	2007-10-06	0	2	1.71	3.43	4.75
10107079	101	07/08	Wolfsburg	Hansa Rostock	2007-10-06	1	0	1.74	3.39	4.63
10107080	101	07/08	Bayern Munich	Nurnberg	2007-10-07	3	0	1.2	5.65	12.9
10107081	101	07/08	Eintracht Frankfurt	Bayer Leverkusen	2007-10-07	2	1	2.61	3.2	2.56
10107082	101	07/08	Cottbus	Duisburg	2007-10-19	1	2	1.99	3.3	3.6
10107083	101	07/08	Bochum	Bayern Munich	2007-10-20	1	2	7.06	4.03	1.43
10107084	101	07/08	Hamburg	VfB Stuttgart	2007-10-20	4	1	2.06	3.23	3.43
10107085	101	07/08	Hansa Rostock	Schalke 04	2007-10-20	1	1	4.28	3.34	1.8
10107086	101	07/08	Bayer Leverkusen	Bor. Dortmund	2007-10-20	2	2	1.84	3.3	4.13
10107087	101	07/08	Nurnberg	Eintracht Frankfurt	2007-10-20	5	1	2.09	3.22	3.35
10107088	101	07/08	Werder Bremen	Hertha Berlin	2007-10-20	3	2	1.48	3.88	6.51
10107089	101	07/08	Hannover	Wolfsburg	2007-10-21	2	2	2.07	3.24	3.37
10107090	101	07/08	Karlsruhe	Bielefeld	2007-10-21	0	0	1.82	3.31	4.2
10107091	101	07/08	Eintracht Frankfurt	Hannover	2007-10-26	0	0	2.3	3.24	2.95
10107092	101	07/08	Bielefeld	Cottbus	2007-10-27	1	1	1.83	3.32	4.16
10107093	101	07/08	Hansa Rostock	Karlsruhe	2007-10-27	0	0	2.42	3.2	2.75
10107094	101	07/08	Hertha Berlin	Bochum	2007-10-27	2	0	1.77	3.37	4.41
10107095	101	07/08	Schalke 04	Werder Bremen	2007-10-27	1	1	2.24	3.27	2.98
10107096	101	07/08	VfB Stuttgart	Bayer Leverkusen	2007-10-27	1	0	2.28	3.25	2.94
10107097	101	07/08	Wolfsburg	Nurnberg	2007-10-27	3	1	2.07	3.24	3.38
10107098	101	07/08	Bor. Dortmund	Bayern Munich	2007-10-28	0	0	4.63	3.39	1.73
10107099	101	07/08	Duisburg	Hamburg	2007-10-28	0	1	3.84	3.29	1.91
10107100	101	07/08	Cottbus	Schalke 04	2007-11-02	1	0	5.1	3.47	1.66
10107101	101	07/08	Bayern Munich	Eintracht Frankfurt	2007-11-03	0	0	1.2	5.71	13
10107102	101	07/08	Hamburg	Hertha Berlin	2007-11-03	2	1	1.6	3.53	5.62
10107103	101	07/08	Hannover	Bor. Dortmund	2007-11-03	2	1	2.3	3.23	2.9
10107104	101	07/08	Bayer Leverkusen	Bielefeld	2007-11-03	4	0	1.52	3.71	6.28
10107105	101	07/08	Nurnberg	VfB Stuttgart	2007-11-03	0	1	2.48	3.2	2.7
10107106	101	07/08	Werder Bremen	Hansa Rostock	2007-11-03	1	0	1.29	4.75	9.72
10107107	101	07/08	Bochum	Wolfsburg	2007-11-04	5	3	2.52	3.21	2.63
10107108	101	07/08	Karlsruhe	Duisburg	2007-11-04	1	0	1.78	3.34	4.41
10107109	101	07/08	Duisburg	Bochum	2007-11-09	0	2	2.33	3.21	2.9
10107110	101	07/08	Bor. Dortmund	Eintracht Frankfurt	2007-11-10	1	1	1.8	3.32	4.31
10107111	101	07/08	Hansa Rostock	Cottbus	2007-11-10	3	2	2	3.23	3.59
10107112	101	07/08	Hertha Berlin	Hannover	2007-11-10	1	0	2.11	3.24	3.27
10107113	101	07/08	Schalke 04	Hamburg	2007-11-10	1	1	2.27	3.2	2.96
10107114	101	07/08	VfB Stuttgart	Bayern Munich	2007-11-10	3	1	4.24	3.35	1.8
10107115	101	07/08	Werder Bremen	Karlsruhe	2007-11-10	4	0	1.43	4.04	6.89
10107116	101	07/08	Bielefeld	Nurnberg	2007-11-11	3	1	2.39	3.2	2.79
10107117	101	07/08	Wolfsburg	Bayer Leverkusen	2007-11-11	1	2	2.36	3.21	2.82
10107118	101	07/08	Karlsruhe	Hertha Berlin	2007-11-23	2	1	2.31	3.21	2.93
10107119	101	07/08	Bayern Munich	Wolfsburg	2007-11-24	2	1	1.23	5.42	11.36
10107120	101	07/08	Bochum	Bielefeld	2007-11-24	3	0	1.86	3.28	4.05
10107121	101	07/08	Cottbus	Werder Bremen	2007-11-24	0	2	5.33	3.54	1.62
10107122	101	07/08	Eintracht Frankfurt	VfB Stuttgart	2007-11-24	1	4	2.62	3.19	2.54
10107123	101	07/08	Hannover	Schalke 04	2007-11-24	2	3	2.62	3.19	2.55
10107124	101	07/08	Bayer Leverkusen	Duisburg	2007-11-24	4	1	1.37	4.2	8.12
10107125	101	07/08	Hamburg	Hansa Rostock	2007-11-25	2	0	1.32	4.52	9.2
10107126	101	07/08	Nurnberg	Bor. Dortmund	2007-11-25	2	0	2.44	3.21	2.72
10107127	101	07/08	Hansa Rostock	Hannover	2007-11-30	0	3	2.68	3.2	2.49
10107128	101	07/08	Cottbus	Karlsruhe	2007-12-01	2	0	2.59	3.2	2.55
10107129	101	07/08	Hertha Berlin	Bayer Leverkusen	2007-12-01	0	3	2.5	3.21	2.64
10107130	101	07/08	Schalke 04	Bochum	2007-12-01	1	0	1.46	3.84	6.87
10107131	101	07/08	VfB Stuttgart	Bor. Dortmund	2007-12-01	1	2	1.66	3.47	4.99
10107132	101	07/08	Werder Bremen	Hamburg	2007-12-01	2	1	2.11	3.22	3.26
10107133	101	07/08	Wolfsburg	Eintracht Frankfurt	2007-12-01	2	2	1.85	3.29	4.05
10107134	101	07/08	Bielefeld	Bayern Munich	2007-12-02	0	1	6.98	3.95	1.44
10107135	101	07/08	Duisburg	Nurnberg	2007-12-02	1	0	2.65	3.2	2.49
10107136	101	07/08	Bor. Dortmund	Bielefeld	2007-12-07	6	1	1.6	3.58	5.52
10107137	101	07/08	Bayern Munich	Duisburg	2007-12-08	0	0	1.15	6.48	15.27
10107138	101	07/08	Bochum	Karlsruhe	2007-12-08	2	2	2.16	3.22	3.17
10107139	101	07/08	Eintracht Frankfurt	Schalke 04	2007-12-08	2	2	3.2	3.23	2.14
10107140	101	07/08	Hamburg	Cottbus	2007-12-08	0	0	1.29	4.73	9.98
10107141	101	07/08	Hannover	Werder Bremen	2007-12-08	4	3	3.14	3.24	2.16
10107142	101	07/08	VfB Stuttgart	Wolfsburg	2007-12-08	3	1	1.64	3.48	5.17
10107143	101	07/08	Bayer Leverkusen	Hansa Rostock	2007-12-09	3	0	1.33	4.44	8.95
10107144	101	07/08	Nurnberg	Hertha Berlin	2007-12-09	2	1	2.15	3.22	3.17
10107145	101	07/08	Cottbus	Hannover	2007-12-14	5	1	2.88	3.23	2.34
10107146	101	07/08	Bielefeld	VfB Stuttgart	2007-12-15	2	0	3.57	3.26	1.99
10107147	101	07/08	Hertha Berlin	Bayern Munich	2007-12-15	0	0	5.01	3.5	1.66
10107148	101	07/08	Karlsruhe	Hamburg	2007-12-15	1	1	3	3.22	2.25
10107149	101	07/08	Schalke 04	Nurnberg	2007-12-15	2	1	1.5	3.79	6.4
10107150	101	07/08	Werder Bremen	Bayer Leverkusen	2007-12-15	5	2	1.9	3.31	3.84
10107151	101	07/08	Wolfsburg	Bor. Dortmund	2007-12-15	4	0	2.39	3.22	2.79
10107152	101	07/08	Duisburg	Eintracht Frankfurt	2007-12-16	0	1	2.49	3.17	2.68
10107153	101	07/08	Hansa Rostock	Bochum	2007-12-16	2	0	2.34	3.21	2.85
10107154	101	07/08	Hansa Rostock	Bayern Munich	2008-02-01	1	2	7.98	4.1	1.41
10107155	101	07/08	Bielefeld	Wolfsburg	2008-02-02	0	1	2.4	3.23	2.8
10107156	101	07/08	Cottbus	Bayer Leverkusen	2008-02-02	2	3	3.34	3.25	2.1
10107157	101	07/08	Duisburg	Bor. Dortmund	2008-02-02	3	3	3.09	3.23	2.22
10107158	101	07/08	Hamburg	Hannover	2008-02-02	1	1	1.71	3.4	4.86
10107159	101	07/08	Hertha Berlin	Eintracht Frankfurt	2008-02-02	0	3	2.02	3.24	3.56
10107160	101	07/08	Karlsruhe	Nurnberg	2008-02-02	2	0	2.29	3.22	2.98
10107161	101	07/08	Schalke 04	VfB Stuttgart	2008-02-03	4	1	1.88	3.3	4
10107162	101	07/08	Werder Bremen	Bochum	2008-02-03	1	2	1.33	4.53	8.89
10107163	101	07/08	Eintracht Frankfurt	Bielefeld	2008-02-08	2	1	1.68	3.47	5
10107164	101	07/08	Bochum	Cottbus	2008-02-09	3	3	1.85	3.31	4.08
10107165	101	07/08	Hannover	Karlsruhe	2008-02-09	2	2	1.89	3.3	3.97
10107166	101	07/08	Bayer Leverkusen	Hamburg	2008-02-09	1	1	2.26	3.22	3.01
10107167	101	07/08	Nurnberg	Hansa Rostock	2008-02-09	1	1	1.7	3.42	4.92
10107168	101	07/08	VfB Stuttgart	Hertha Berlin	2008-02-09	1	3	1.66	3.46	5.16
10107169	101	07/08	Wolfsburg	Duisburg	2008-02-09	2	1	1.58	3.64	5.71
10107170	101	07/08	Bayern Munich	Werder Bremen	2008-02-10	1	1	1.66	3.47	5.14
10107171	101	07/08	Bor. Dortmund	Schalke 04	2008-02-10	2	3	2.71	3.17	2.5
10107172	101	07/08	Schalke 04	Wolfsburg	2008-02-15	1	2	1.55	3.69	6.03
10107173	101	07/08	Cottbus	Bor. Dortmund	2008-02-16	0	2	2.74	3.21	2.44
10107174	101	07/08	Duisburg	VfB Stuttgart	2008-02-16	2	3	3.1	3.23	2.19
10107175	101	07/08	Hansa Rostock	Eintracht Frankfurt	2008-02-16	1	0	2.6	3.19	2.58
10107176	101	07/08	Hertha Berlin	Bielefeld	2008-02-16	1	0	1.62	3.53	5.32
10107177	101	07/08	Karlsruhe	Bayer Leverkusen	2008-02-16	2	2	2.71	3.2	2.46
10107178	101	07/08	Werder Bremen	Nurnberg	2008-02-16	2	0	1.39	4.19	7.84
10107179	101	07/08	Hamburg	Bochum	2008-02-17	3	0	1.46	3.84	7.07
10107180	101	07/08	Hannover	Bayern Munich	2008-02-17	0	3	4.59	3.38	1.74
10107181	101	07/08	Bochum	Hannover	2008-02-22	2	1	2.4	3.25	2.81
10107182	101	07/08	Bielefeld	Duisburg	2008-02-23	0	2	1.98	3.27	3.64
10107183	101	07/08	Bor. Dortmund	Hansa Rostock	2008-02-23	1	0	1.6	3.58	5.54
10107184	101	07/08	Eintracht Frankfurt	Werder Bremen	2008-02-23	1	0	3.59	3.27	2
10107185	101	07/08	Bayer Leverkusen	Schalke 04	2008-02-23	1	0	2.37	3.22	2.84
10107186	101	07/08	VfB Stuttgart	Karlsruhe	2008-02-23	3	1	1.73	3.4	4.68
10107187	101	07/08	Wolfsburg	Hertha Berlin	2008-02-23	0	0	1.89	3.3	3.94
10107188	101	07/08	Bayern Munich	Hamburg	2008-02-24	1	1	1.6	3.58	5.54
10107189	101	07/08	Nurnberg	Cottbus	2008-02-24	1	1	1.75	3.37	4.56
10107190	101	07/08	Hertha Berlin	Duisburg	2008-02-29	2	0	1.69	3.49	5
10107191	101	07/08	Hannover	Nurnberg	2008-03-01	2	1	2.01	3.26	3.59
10107192	101	07/08	Hansa Rostock	Bielefeld	2008-03-01	1	1	1.92	3.29	3.86
10107193	101	07/08	Karlsruhe	Wolfsburg	2008-03-01	3	1	2.34	3.23	2.87
10107194	101	07/08	Schalke 04	Bayern Munich	2008-03-01	0	1	2.96	3.21	2.31
10107195	101	07/08	Werder Bremen	Bor. Dortmund	2008-03-01	2	0	1.76	3.4	4.48
10107196	101	07/08	Bochum	Bayer Leverkusen	2008-03-02	2	0	3.14	3.24	2.19
10107197	101	07/08	Hamburg	Eintracht Frankfurt	2008-03-02	4	1	1.61	3.54	5.48
10107198	101	07/08	Bor. Dortmund	Hertha Berlin	2008-03-07	1	1	2.01	3.27	3.59
10107199	101	07/08	Bayern Munich	Karlsruhe	2008-03-08	2	0	1.29	4.77	9.9
10107200	101	07/08	Bielefeld	Schalke 04	2008-03-08	0	2	3.55	3.25	2.02
10107201	101	07/08	Duisburg	Hansa Rostock	2008-03-08	1	1	2.17	3.22	3.2
10107202	101	07/08	Eintracht Frankfurt	Bochum	2008-03-08	1	1	1.89	3.28	3.99
10107203	101	07/08	VfB Stuttgart	Werder Bremen	2008-03-08	6	3	2.4	3.23	2.8
10107204	101	07/08	Wolfsburg	Cottbus	2008-03-08	3	0	1.64	3.5	5.23
10107205	101	07/08	Bayer Leverkusen	Hannover	2008-03-09	2	0	1.72	3.41	4.76
10107206	101	07/08	Nurnberg	Hamburg	2008-03-09	0	0	3.05	3.21	2.24
10107207	101	07/08	Cottbus	VfB Stuttgart	2008-03-11	0	1	3.44	3.28	2.06
10107208	101	07/08	Schalke 04	Duisburg	2008-03-14	2	1	1.32	4.58	9.49
10107209	101	07/08	Bochum	VfB Stuttgart	2008-03-15	1	1	2.85	3.24	2.34
10107210	101	07/08	Cottbus	Bayern Munich	2008-03-15	2	0	8.32	4.23	1.37
10107211	101	07/08	Hamburg	Bor. Dortmund	2008-03-15	1	0	1.71	3.4	4.86
10107212	101	07/08	Hannover	Bielefeld	2008-03-15	2	2	1.7	3.41	4.86
10107213	101	07/08	Hansa Rostock	Hertha Berlin	2008-03-15	0	0	2.47	3.21	2.7
10107214	101	07/08	Karlsruhe	Eintracht Frankfurt	2008-03-15	0	1	2.1	3.23	3.33
10107215	101	07/08	Bayer Leverkusen	Nurnberg	2008-03-16	4	1	1.56	3.63	5.82
10107216	101	07/08	Werder Bremen	Wolfsburg	2008-03-16	0	1	1.65	3.53	5.08
10107217	101	07/08	Eintracht Frankfurt	Cottbus	2008-03-20	2	1	1.69	3.42	4.82
10107218	101	07/08	Bayern Munich	Bayer Leverkusen	2008-03-22	2	1	1.57	3.6	5.79
10107219	101	07/08	Bor. Dortmund	Karlsruhe	2008-03-22	1	1	1.98	3.27	3.62
10107220	101	07/08	Duisburg	Hannover	2008-03-22	1	1	2.68	3.22	2.48
10107221	101	07/08	Nurnberg	Bochum	2008-03-22	1	1	1.97	3.29	3.63
10107222	101	07/08	VfB Stuttgart	Hansa Rostock	2008-03-22	4	1	1.4	4.13	7.76
10107223	101	07/08	Wolfsburg	Hamburg	2008-03-22	1	1	2.75	3.22	2.43
10107224	101	07/08	Bielefeld	Werder Bremen	2008-03-23	1	1	4.17	3.37	1.82
10107225	101	07/08	Hertha Berlin	Schalke 04	2008-03-23	1	2	2.77	3.22	2.42
10107226	101	07/08	Hansa Rostock	Wolfsburg	2008-03-28	0	1	2.51	3.2	2.68
10107227	101	07/08	Bochum	Bor. Dortmund	2008-03-29	3	3	2.41	3.21	2.78
10107228	101	07/08	Hamburg	Bielefeld	2008-03-29	1	1	1.36	4.31	8.53
10107229	101	07/08	Karlsruhe	Schalke 04	2008-03-29	0	0	2.86	3.21	2.36
10107230	101	07/08	Bayer Leverkusen	Eintracht Frankfurt	2008-03-29	0	2	1.61	3.57	5.46
10107231	101	07/08	Nurnberg	Bayern Munich	2008-03-29	1	1	5.79	3.61	1.57
10107232	101	07/08	Werder Bremen	Duisburg	2008-03-29	1	2	1.27	5	10.42
10107233	101	07/08	Cottbus	Hertha Berlin	2008-03-30	2	1	2.48	3.2	2.71
10107234	101	07/08	Hannover	VfB Stuttgart	2008-03-30	0	0	2.8	3.22	2.38
10107235	101	07/08	Duisburg	Cottbus	2008-04-04	0	1	2.12	3.21	3.31
10107236	101	07/08	Bielefeld	Karlsruhe	2008-04-05	1	0	2.31	3.21	2.9
10107237	101	07/08	Eintracht Frankfurt	Nurnberg	2008-04-05	1	3	2.03	3.24	3.48
10107238	101	07/08	Hertha Berlin	Werder Bremen	2008-04-05	1	2	3.01	3.23	2.23
10107239	101	07/08	Schalke 04	Hansa Rostock	2008-04-05	1	0	1.35	4.28	8.78
10107240	101	07/08	VfB Stuttgart	Hamburg	2008-04-05	1	0	2.19	3.2	3.14
10107241	101	07/08	Wolfsburg	Hannover	2008-04-05	3	2	1.92	3.26	3.8
10107242	101	07/08	Bayern Munich	Bochum	2008-04-06	3	1	1.24	5.16	11.06
10107243	101	07/08	Bor. Dortmund	Bayer Leverkusen	2008-04-06	2	1	2.41	3.21	2.74
10107244	101	07/08	Bochum	Hertha Berlin	2008-04-12	1	1	2.23	3.21	3.05
10107245	101	07/08	Cottbus	Bielefeld	2008-04-12	1	0	2.14	3.22	3.21
10107246	101	07/08	Hamburg	Duisburg	2008-04-12	0	1	1.34	4.32	8.8
10107247	101	07/08	Hannover	Eintracht Frankfurt	2008-04-12	2	1	2.13	3.23	3.23
10107248	101	07/08	Karlsruhe	Hansa Rostock	2008-04-12	1	2	1.89	3.27	3.95
10107249	101	07/08	Werder Bremen	Schalke 04	2008-04-12	5	1	1.96	3.27	3.63
10107250	101	07/08	Bayern Munich	Bor. Dortmund	2008-04-13	5	0	1.38	4.17	8.02
10107251	101	07/08	Bayer Leverkusen	VfB Stuttgart	2008-04-13	3	0	2.24	3.23	3.02
10107252	101	07/08	Hansa Rostock	Werder Bremen	2008-04-15	1	2	4.44	3.43	1.75
10107253	101	07/08	Hertha Berlin	Hamburg	2008-04-15	0	0	2.72	3.21	2.46
10107254	101	07/08	Schalke 04	Cottbus	2008-04-15	5	0	1.42	4	7.42
10107255	101	07/08	Wolfsburg	Bochum	2008-04-15	0	1	1.73	3.44	4.61
10107256	101	07/08	Bielefeld	Bayer Leverkusen	2008-04-16	1	0	3.08	3.23	2.21
10107257	101	07/08	Bor. Dortmund	Hannover	2008-04-16	1	3	2.15	3.24	3.2
10107258	101	07/08	Duisburg	Karlsruhe	2008-04-16	0	1	2.08	3.26	3.33
10107259	101	07/08	Eintracht Frankfurt	Bayern Munich	2008-04-16	1	3	4	3.3	1.87
10107260	101	07/08	VfB Stuttgart	Nurnberg	2008-04-16	3	0	1.7	3.45	4.76
10107261	101	07/08	Nurnberg	Wolfsburg	2008-04-20	1	0	2.12	3.25	3.25
10107262	101	07/08	Eintracht Frankfurt	Bor. Dortmund	2008-04-25	1	1	2.23	3.25	3.06
10107263	101	07/08	Bochum	Duisburg	2008-04-26	1	1	2.03	3.27	3.44
10107264	101	07/08	Cottbus	Hansa Rostock	2008-04-26	2	1	2.09	3.23	3.34
10107265	101	07/08	Hamburg	Schalke 04	2008-04-26	0	1	2.34	3.18	2.88
10107266	101	07/08	Hannover	Hertha Berlin	2008-04-26	2	2	2.09	3.24	3.34
10107267	101	07/08	Karlsruhe	Werder Bremen	2008-04-26	3	3	4.32	3.4	1.78
10107268	101	07/08	Nurnberg	Bielefeld	2008-04-26	2	2	1.74	3.39	4.56
10107269	101	07/08	Bayern Munich	VfB Stuttgart	2008-04-27	4	1	1.74	3.4	4.63
10107270	101	07/08	Bayer Leverkusen	Wolfsburg	2008-04-27	2	2	1.72	3.43	4.56
10107271	101	07/08	Bor. Dortmund	Nurnberg	2008-05-02	0	0	2.19	3.26	3.09
10107272	101	07/08	Bielefeld	Bochum	2008-05-03	2	0	1.8	3.34	4.24
10107273	101	07/08	Hansa Rostock	Hamburg	2008-05-03	1	3	3.23	3.23	2.13
10107274	101	07/08	Hertha Berlin	Karlsruhe	2008-05-03	3	1	1.9	3.29	3.88
10107275	101	07/08	Schalke 04	Hannover	2008-05-03	1	1	1.45	3.87	7.15
10107276	101	07/08	VfB Stuttgart	Eintracht Frankfurt	2008-05-03	4	1	1.57	3.61	5.69
10107277	101	07/08	Werder Bremen	Cottbus	2008-05-03	2	0	1.32	4.58	8.86
10107278	101	07/08	Duisburg	Bayer Leverkusen	2008-05-04	3	2	3.14	3.25	2.16
10107279	101	07/08	Wolfsburg	Bayern Munich	2008-05-04	0	0	3.14	3.23	2.17
10107280	101	07/08	Bochum	Schalke 04	2008-05-06	0	3	4.09	3.38	1.83
10107281	101	07/08	Bor. Dortmund	VfB Stuttgart	2008-05-06	3	2	3.04	3.28	2.21
10107282	101	07/08	Hannover	Hansa Rostock	2008-05-06	3	0	1.9	3.4	3.69
10107283	101	07/08	Karlsruhe	Cottbus	2008-05-06	1	1	2.23	3.25	3
10107284	101	07/08	Bayern Munich	Bielefeld	2008-05-07	2	0	1.39	4.14	7.86
10107285	101	07/08	Eintracht Frankfurt	Wolfsburg	2008-05-07	2	3	2.31	3.23	2.88
10107286	101	07/08	Hamburg	Werder Bremen	2008-05-07	0	1	2.44	3.2	2.72
10107287	101	07/08	Bayer Leverkusen	Hertha Berlin	2008-05-07	1	2	1.53	3.7	6.01
10107288	101	07/08	Nurnberg	Duisburg	2008-05-07	2	0	1.74	3.5	4.37
10107289	101	07/08	Bielefeld	Bor. Dortmund	2008-05-10	2	2	1.7	3.53	4.49
10107290	101	07/08	Cottbus	Hamburg	2008-05-10	2	0	3	3.25	2.23
10107291	101	07/08	Duisburg	Bayern Munich	2008-05-10	2	3	3.47	3.4	1.97
10107292	101	07/08	Hansa Rostock	Bayer Leverkusen	2008-05-10	1	2	4.06	3.48	1.79
10107293	101	07/08	Hertha Berlin	Nurnberg	2008-05-10	1	0	2.98	3.32	2.2
10107294	101	07/08	Karlsruhe	Bochum	2008-05-10	1	3	2.05	3.3	3.37
10107295	101	07/08	Schalke 04	Eintracht Frankfurt	2008-05-10	1	0	1.29	4.77	9.4
10107296	101	07/08	Werder Bremen	Hannover	2008-05-10	6	1	1.36	4.35	7.9
10107297	101	07/08	Wolfsburg	VfB Stuttgart	2008-05-10	4	0	2.38	3.27	2.73
10107298	101	07/08	Bayern Munich	Hertha Berlin	2008-05-17	4	1	1.38	4.25	7.63
10107299	101	07/08	Bochum	Hansa Rostock	2008-05-17	1	2	1.53	3.84	5.59
10107300	101	07/08	Bor. Dortmund	Wolfsburg	2008-05-17	2	4	3.2	3.44	2.02
10107301	101	07/08	Eintracht Frankfurt	Duisburg	2008-05-17	4	2	1.58	3.69	5.27
10107302	101	07/08	Hamburg	Karlsruhe	2008-05-17	7	0	1.33	4.57	8.22
10107303	101	07/08	Hannover	Cottbus	2008-05-17	4	0	1.65	3.57	4.87
10107304	101	07/08	Bayer Leverkusen	Werder Bremen	2008-05-17	0	1	2.54	3.25	2.56
10107305	101	07/08	Nurnberg	Schalke 04	2008-05-17	0	2	2.42	3.57	2.51
10107306	101	07/08	VfB Stuttgart	Bielefeld	2008-05-17	2	2	1.53	4.03	5.24
10108001	101	08/09	Bayern Munich	Hamburg	2008-08-15	2	2	1.64	3.55	5.23
10108002	101	08/09	Bielefeld	Werder Bremen	2008-08-16	2	2	4.3	3.45	1.8
10108003	101	08/09	Cottbus	Hoffenheim	2008-08-16	0	3	2.43	3.24	2.79
10108004	101	08/09	Karlsruhe	Bochum	2008-08-16	1	0	2.17	3.25	3.23
10108005	101	08/09	Bayer Leverkusen	Bor. Dortmund	2008-08-16	2	3	2.03	3.31	3.49
10108006	101	08/09	Schalke 04	Hannover	2008-08-16	3	0	1.61	3.59	5.58
10108007	101	08/09	Wolfsburg	FC Koln	2008-08-16	2	1	1.6	3.64	5.58
10108008	101	08/09	Eintracht Frankfurt	Hertha Berlin	2008-08-17	0	2	2.27	3.24	2.98
10108009	101	08/09	Gladbach	VfB Stuttgart	2008-08-17	1	3	2.68	3.23	2.51
10108010	101	08/09	Hannover	Cottbus	2008-08-22	0	0	1.59	3.63	5.71
10108011	101	08/09	Bor. Dortmund	Bayern Munich	2008-08-23	1	1	3.36	3.27	2.09
10108012	101	08/09	Hamburg	Karlsruhe	2008-08-23	2	1	1.43	4.07	7.44
10108013	101	08/09	Hertha Berlin	Bielefeld	2008-08-23	1	1	1.63	3.54	5.39
10108014	101	08/09	Hoffenheim	Gladbach	2008-08-23	1	0	1.99	3.29	3.65
10108015	101	08/09	VfB Stuttgart	Bayer Leverkusen	2008-08-23	0	2	1.93	3.37	3.73
10108016	101	08/09	Werder Bremen	Schalke 04	2008-08-23	1	1	1.97	3.34	3.65
10108017	101	08/09	Bochum	Wolfsburg	2008-08-24	2	2	2.89	3.24	2.34
10108018	101	08/09	FC Koln	Eintracht Frankfurt	2008-08-24	1	1	2.24	3.23	3.06
10108019	101	08/09	Karlsruhe	FC Koln	2008-08-29	0	2	2.08	3.26	3.4
10108020	101	08/09	Bielefeld	Hamburg	2008-08-30	2	4	3.63	3.28	1.98
10108021	101	08/09	Cottbus	Bor. Dortmund	2008-08-30	0	1	3.32	3.26	2.1
10108022	101	08/09	Bayer Leverkusen	Hoffenheim	2008-08-30	5	2	1.77	3.44	4.39
10108023	101	08/09	Gladbach	Werder Bremen	2008-08-30	3	2	4.09	3.4	1.84
10108024	101	08/09	Schalke 04	Bochum	2008-08-30	1	0	1.41	4.08	7.59
10108025	101	08/09	Wolfsburg	Eintracht Frankfurt	2008-08-30	2	2	1.63	3.56	5.22
10108026	101	08/09	Bayern Munich	Hertha Berlin	2008-08-31	4	1	1.4	4.17	7.8
10108027	101	08/09	VfB Stuttgart	Hannover	2008-08-31	2	0	1.75	3.44	4.52
10108028	101	08/09	Bor. Dortmund	Schalke 04	2008-09-13	3	3	2.53	3.2	2.64
10108029	101	08/09	FC Koln	Bayern Munich	2008-09-13	0	3	5.31	3.55	1.62
10108030	101	08/09	Hamburg	Bayer Leverkusen	2008-09-13	3	2	2.02	3.26	3.5
10108031	101	08/09	Hertha Berlin	Wolfsburg	2008-09-13	2	2	2.3	3.24	2.9
10108032	101	08/09	Hoffenheim	VfB Stuttgart	2008-09-13	0	0	2.8	3.23	2.37
10108033	101	08/09	Werder Bremen	Cottbus	2008-09-13	3	0	1.26	5.18	10.02
10108034	101	08/09	Bochum	Bielefeld	2008-09-14	2	0	1.92	3.28	3.8
10108035	101	08/09	Hannover	Gladbach	2008-09-14	5	1	1.89	3.34	3.88
10108036	101	08/09	Bayer Leverkusen	Hannover	2008-09-19	4	0	1.65	3.58	5.11
10108037	101	08/09	Bayern Munich	Werder Bremen	2008-09-20	2	5	1.7	3.48	4.78
10108038	101	08/09	Bielefeld	FC Koln	2008-09-20	2	0	2.28	3.25	2.96
10108039	101	08/09	Cottbus	Bochum	2008-09-20	1	1	2.36	3.22	2.84
10108040	101	08/09	Gladbach	Hertha Berlin	2008-09-20	0	1	2.38	3.25	2.82
10108041	101	08/09	Schalke 04	Eintracht Frankfurt	2008-09-20	1	0	1.46	3.92	6.87
10108042	101	08/09	Hoffenheim	Bor. Dortmund	2008-09-21	4	1	2.46	3.25	2.71
10108043	101	08/09	VfB Stuttgart	Karlsruhe	2008-09-21	3	1	1.53	3.76	6.02
10108044	101	08/09	Wolfsburg	Hamburg	2008-09-21	3	0	2.42	3.23	2.77
10108045	101	08/09	FC Koln	Schalke 04	2008-09-26	1	0	4.22	3.44	1.8
10108046	101	08/09	Bochum	Bayer Leverkusen	2008-09-27	2	3	3.28	3.28	2.11
10108047	101	08/09	Bor. Dortmund	VfB Stuttgart	2008-09-27	3	0	2.4	3.24	2.81
10108048	101	08/09	Hamburg	Gladbach	2008-09-27	1	0	1.42	4.05	7.46
10108049	101	08/09	Hannover	Bayern Munich	2008-09-27	1	0	6.16	3.72	1.53
10108050	101	08/09	Hertha Berlin	Cottbus	2008-09-27	0	1	1.57	3.66	5.85
10108051	101	08/09	Werder Bremen	Hoffenheim	2008-09-27	5	4	1.45	4.03	6.92
10108052	101	08/09	Eintracht Frankfurt	Bielefeld	2008-09-28	1	1	1.91	3.3	3.9
10108053	101	08/09	Karlsruhe	Wolfsburg	2008-09-28	2	1	2.97	3.25	2.27
10108054	101	08/09	Bielefeld	Karlsruhe	2008-10-03	1	2	2.14	3.24	3.21
10108055	101	08/09	Bayern Munich	Bochum	2008-10-04	3	3	1.24	5.35	10.84
10108056	101	08/09	Hoffenheim	Eintracht Frankfurt	2008-10-04	2	1	1.7	3.46	4.73
10108057	101	08/09	Bayer Leverkusen	Hertha Berlin	2008-10-04	0	1	1.61	3.54	5.44
10108058	101	08/09	Gladbach	FC Koln	2008-10-04	1	2	2.2	3.25	3.08
10108059	101	08/09	VfB Stuttgart	Werder Bremen	2008-10-04	4	1	2.48	3.27	2.66
10108060	101	08/09	Cottbus	Hamburg	2008-10-05	1	2	3.59	3.28	1.99
10108061	101	08/09	Bor. Dortmund	Hannover	2008-10-05	1	1	1.76	3.4	4.44
10108062	101	08/09	Schalke 04	Wolfsburg	2008-10-05	2	2	1.77	3.4	4.4
10108063	101	08/09	Bochum	Gladbach	2008-10-17	2	2	1.92	3.34	3.87
10108064	101	08/09	Eintracht Frankfurt	Bayer Leverkusen	2008-10-18	0	2	3.37	3.3	2.06
10108065	101	08/09	FC Koln	Cottbus	2008-10-18	1	0	1.83	3.32	4.16
10108066	101	08/09	Hannover	Hoffenheim	2008-10-18	2	5	2.33	3.29	2.83
10108067	101	08/09	Hertha Berlin	VfB Stuttgart	2008-10-18	2	1	2.45	3.23	2.71
10108068	101	08/09	Karlsruhe	Bayern Munich	2008-10-18	0	1	5.54	3.6	1.6
10108069	101	08/09	Werder Bremen	Bor. Dortmund	2008-10-18	3	3	1.68	3.5	4.83
10108070	101	08/09	Wolfsburg	Bielefeld	2008-10-18	4	1	1.45	3.91	7.19
10108071	101	08/09	Hamburg	Schalke 04	2008-10-19	1	1	2.24	3.22	3.05
10108072	101	08/09	Eintracht Frankfurt	Karlsruhe	2008-10-22	2	1	2.08	3.26	3.33
10108073	101	08/09	Bayer Leverkusen	FC Koln	2008-10-24	2	0	1.51	3.86	6.35
10108074	101	08/09	Bayern Munich	Wolfsburg	2008-10-25	4	2	1.59	3.66	5.56
10108075	101	08/09	Cottbus	Eintracht Frankfurt	2008-10-25	2	3	2.24	3.23	3.06
10108076	101	08/09	Hannover	Werder Bremen	2008-10-25	1	1	3.28	3.34	2.09
10108077	101	08/09	Gladbach	Karlsruhe	2008-10-25	1	0	2.11	3.27	3.31
10108078	101	08/09	Schalke 04	Bielefeld	2008-10-25	0	0	1.31	4.74	9.58
10108079	101	08/09	Bor. Dortmund	Hertha Berlin	2008-10-26	1	1	1.93	3.3	3.83
10108080	101	08/09	Hoffenheim	Hamburg	2008-10-26	3	0	2.59	3.25	2.57
10108081	101	08/09	VfB Stuttgart	Bochum	2008-10-26	2	0	1.44	4.01	7.09
10108082	101	08/09	Bielefeld	Cottbus	2008-10-28	1	1	1.91	3.31	3.85
10108083	101	08/09	Karlsruhe	Schalke 04	2008-10-28	0	3	3.95	3.29	1.9
10108084	101	08/09	Werder Bremen	Bayer Leverkusen	2008-10-28	0	2	2.07	3.32	3.35
10108085	101	08/09	Wolfsburg	Gladbach	2008-10-28	3	0	1.48	3.95	6.43
10108086	101	08/09	Bochum	Hoffenheim	2008-10-29	1	3	3.1	3.29	2.19
10108087	101	08/09	Eintracht Frankfurt	Bayern Munich	2008-10-29	1	2	6.11	3.77	1.53
10108088	101	08/09	FC Koln	Bor. Dortmund	2008-10-29	0	1	2.57	3.23	2.6
10108089	101	08/09	Hamburg	VfB Stuttgart	2008-10-29	2	0	2	3.28	3.56
10108090	101	08/09	Hertha Berlin	Hannover	2008-10-29	3	0	1.89	3.3	3.97
10108091	101	08/09	Bayer Leverkusen	Wolfsburg	2008-10-31	2	0	1.83	3.42	4.12
10108092	101	08/09	Bayern Munich	Bielefeld	2008-11-01	3	1	1.2	6.05	12.68
10108093	101	08/09	Cottbus	Schalke 04	2008-11-01	0	2	4.46	3.42	1.76
10108094	101	08/09	Hannover	Hamburg	2008-11-01	3	0	3.15	3.28	2.16
10108095	101	08/09	Hoffenheim	Karlsruhe	2008-11-01	4	1	1.48	3.86	6.55
10108096	101	08/09	VfB Stuttgart	FC Koln	2008-11-01	1	3	1.55	3.67	5.87
10108097	101	08/09	Werder Bremen	Hertha Berlin	2008-11-01	5	1	1.71	3.48	4.64
10108098	101	08/09	Bor. Dortmund	Bochum	2008-11-02	1	1	1.56	3.66	5.79
10108099	101	08/09	Gladbach	Eintracht Frankfurt	2008-11-02	1	2	2.09	3.27	3.33
10108100	101	08/09	FC Koln	Hannover	2008-11-07	2	1	2.23	3.24	3.08
10108101	101	08/09	Bielefeld	Gladbach	2008-11-08	0	2	2.12	3.25	3.28
10108102	101	08/09	Bochum	Werder Bremen	2008-11-08	0	0	4.12	3.47	1.81
10108103	101	08/09	Hamburg	Bor. Dortmund	2008-11-08	2	1	1.79	3.41	4.31
10108104	101	08/09	Karlsruhe	Bayer Leverkusen	2008-11-08	3	3	4.77	3.45	1.71
10108105	101	08/09	Wolfsburg	Cottbus	2008-11-08	3	0	1.28	5.01	10.09
10108106	101	08/09	Eintracht Frankfurt	VfB Stuttgart	2008-11-09	2	2	2.85	3.23	2.35
10108107	101	08/09	Hertha Berlin	Hoffenheim	2008-11-09	1	0	2.64	3.29	2.48
10108108	101	08/09	Schalke 04	Bayern Munich	2008-11-09	1	2	2.66	3.2	2.52
10108109	101	08/09	Hannover	Bochum	2008-11-14	1	1	1.85	3.34	4.15
10108110	101	08/09	Cottbus	Karlsruhe	2008-11-15	1	0	2.27	3.23	2.98
10108111	101	08/09	Bor. Dortmund	Eintracht Frankfurt	2008-11-15	4	0	1.64	3.58	5.12
10108112	101	08/09	Hertha Berlin	Hamburg	2008-11-15	2	1	2.49	3.23	2.7
10108113	101	08/09	Hoffenheim	Wolfsburg	2008-11-15	3	2	2.06	3.28	3.35
10108114	101	08/09	Bayer Leverkusen	Schalke 04	2008-11-15	2	1	2.18	3.25	3.15
10108115	101	08/09	Gladbach	Bayern Munich	2008-11-15	2	2	6.41	3.84	1.51
10108116	101	08/09	VfB Stuttgart	Bielefeld	2008-11-15	0	0	1.35	4.58	8.35
10108117	101	08/09	Werder Bremen	FC Koln	2008-11-16	3	1	1.45	4.01	6.95
10108118	101	08/09	Karlsruhe	Bor. Dortmund	2008-11-21	0	1	3.13	3.26	2.2
10108119	101	08/09	Bayern Munich	Cottbus	2008-11-22	4	1	1.15	6.89	15.61
10108120	101	08/09	Bielefeld	Bayer Leverkusen	2008-11-22	2	1	4.91	3.52	1.68
10108121	101	08/09	Bochum	Hertha Berlin	2008-11-22	2	3	2.59	3.22	2.6
10108122	101	08/09	Eintracht Frankfurt	Hannover	2008-11-22	4	0	2.24	3.25	3.04
10108123	101	08/09	FC Koln	Hoffenheim	2008-11-22	1	3	2.99	3.34	2.23
10108124	101	08/09	Schalke 04	Gladbach	2008-11-22	3	1	1.38	4.33	8.11
10108125	101	08/09	Wolfsburg	VfB Stuttgart	2008-11-22	4	1	1.93	3.36	3.76
10108126	101	08/09	Hamburg	Werder Bremen	2008-11-23	2	1	2.37	3.31	2.79
10108127	101	08/09	Hertha Berlin	FC Koln	2008-11-28	2	1	1.72	3.44	4.8
10108128	101	08/09	Hannover	Karlsruhe	2008-11-29	3	2	1.83	3.33	4.21
10108129	101	08/09	Hoffenheim	Bielefeld	2008-11-29	3	0	1.38	4.33	7.99
10108130	101	08/09	Bayer Leverkusen	Bayern Munich	2008-11-29	0	2	2.7	3.24	2.47
10108131	101	08/09	Gladbach	Cottbus	2008-11-29	1	3	1.85	3.33	4.1
10108132	101	08/09	Werder Bremen	Eintracht Frankfurt	2008-11-29	5	0	1.39	4.32	7.76
10108133	101	08/09	Bochum	Hamburg	2008-11-30	1	1	3.2	3.23	2.16
10108134	101	08/09	Bor. Dortmund	Wolfsburg	2008-11-30	0	0	2.17	3.26	3.16
10108135	101	08/09	VfB Stuttgart	Schalke 04	2008-11-30	2	0	2.4	3.21	2.8
10108136	101	08/09	Bayern Munich	Hoffenheim	2008-12-05	2	1	1.6	3.78	5.28
10108137	101	08/09	Bielefeld	Bor. Dortmund	2008-12-06	0	0	3.05	3.28	2.24
10108138	101	08/09	Cottbus	VfB Stuttgart	2008-12-06	0	3	3.29	3.26	2.13
10108139	101	08/09	Eintracht Frankfurt	Bochum	2008-12-06	4	0	2.04	3.26	3.53
10108140	101	08/09	Karlsruhe	Werder Bremen	2008-12-06	1	0	4.78	3.54	1.69
10108141	101	08/09	Gladbach	Bayer Leverkusen	2008-12-06	1	3	4.54	3.48	1.74
10108142	101	08/09	Schalke 04	Hertha Berlin	2008-12-06	1	0	1.85	3.34	4.19
10108143	101	08/09	FC Koln	Hamburg	2008-12-07	1	2	2.89	3.25	2.34
10108144	101	08/09	Wolfsburg	Hannover	2008-12-07	2	1	1.54	3.8	5.89
10108145	101	08/09	Bor. Dortmund	Gladbach	2008-12-12	2	1	1.45	4.06	7.17
10108146	101	08/09	Bochum	FC Koln	2008-12-13	1	2	2.12	3.25	3.29
10108147	101	08/09	Hamburg	Eintracht Frankfurt	2008-12-13	1	0	1.42	4.19	7.51
10108148	101	08/09	Hannover	Bielefeld	2008-12-13	1	1	1.84	3.36	4.18
10108149	101	08/09	Hertha Berlin	Karlsruhe	2008-12-13	4	0	1.56	3.72	6.02
10108150	101	08/09	Bayer Leverkusen	Cottbus	2008-12-13	1	1	1.3	4.93	9.49
10108151	101	08/09	VfB Stuttgart	Bayern Munich	2008-12-13	2	2	3.47	3.28	2.04
10108152	101	08/09	Werder Bremen	Wolfsburg	2008-12-13	2	1	2.03	3.41	3.39
10108153	101	08/09	Hoffenheim	Schalke 04	2008-12-14	1	1	2.11	3.29	3.29
10108154	101	08/09	Hamburg	Bayern Munich	2009-01-30	1	0	3.61	3.33	2
10108155	101	08/09	Bor. Dortmund	Bayer Leverkusen	2009-01-31	1	1	2.53	3.24	2.65
10108156	101	08/09	FC Koln	Wolfsburg	2009-01-31	1	1	3.32	3.26	2.12
10108157	101	08/09	Hannover	Schalke 04	2009-01-31	1	0	2.87	3.23	2.35
10108158	101	08/09	Hertha Berlin	Eintracht Frankfurt	2009-01-31	2	1	1.72	3.42	4.88
10108159	101	08/09	Hoffenheim	Cottbus	2009-01-31	2	0	1.39	4.4	7.41
10108160	101	08/09	VfB Stuttgart	Gladbach	2009-01-31	2	0	1.41	4.25	7.48
10108161	101	08/09	Bochum	Karlsruhe	2009-02-01	2	0	1.98	3.29	3.66
10108162	101	08/09	Werder Bremen	Bielefeld	2009-02-01	1	2	1.36	4.49	8.18
10108163	101	08/09	Bielefeld	Hertha Berlin	2009-02-06	1	1	2.55	3.2	2.68
10108164	101	08/09	Eintracht Frankfurt	FC Koln	2009-02-07	2	2	2.1	3.26	3.32
10108165	101	08/09	Karlsruhe	Hamburg	2009-02-07	3	2	3.82	3.29	1.93
10108166	101	08/09	Bayer Leverkusen	VfB Stuttgart	2009-02-07	2	4	1.79	3.39	4.33
10108167	101	08/09	Gladbach	Hoffenheim	2009-02-07	1	1	3.36	3.31	2.07
10108168	101	08/09	Schalke 04	Werder Bremen	2009-02-07	1	0	2	3.3	3.57
10108169	101	08/09	Wolfsburg	Bochum	2009-02-07	2	0	1.43	4.05	7.44
10108170	101	08/09	Bayern Munich	Bor. Dortmund	2009-02-08	3	1	1.4	4.17	7.86
10108171	101	08/09	Cottbus	Hannover	2009-02-08	3	1	2.53	3.2	2.65
10108172	101	08/09	Hoffenheim	Bayer Leverkusen	2009-02-13	1	4	2.33	3.33	2.89
10108173	101	08/09	Bochum	Schalke 04	2009-02-14	2	1	3.42	3.27	2.06
10108174	101	08/09	Eintracht Frankfurt	Wolfsburg	2009-02-14	0	2	2.95	3.27	2.29
10108175	101	08/09	FC Koln	Karlsruhe	2009-02-14	0	0	1.86	3.35	4.05
10108176	101	08/09	Hannover	VfB Stuttgart	2009-02-14	3	3	2.73	3.28	2.43
10108177	101	08/09	Hertha Berlin	Bayern Munich	2009-02-14	2	1	3.92	3.38	1.89
10108178	101	08/09	Werder Bremen	Gladbach	2009-02-14	1	1	1.38	4.36	7.89
10108179	101	08/09	Bor. Dortmund	Cottbus	2009-02-15	1	1	1.51	3.74	6.6
10108180	101	08/09	Hamburg	Bielefeld	2009-02-15	2	0	1.45	3.94	7.23
10108181	101	08/09	Schalke 04	Bor. Dortmund	2009-02-20	1	1	1.84	3.36	4.31
10108182	101	08/09	Bayern Munich	FC Koln	2009-02-21	1	2	1.26	5.35	10.81
10108183	101	08/09	Bielefeld	Bochum	2009-02-21	1	1	2.19	3.23	3.19
10108184	101	08/09	Cottbus	Werder Bremen	2009-02-21	2	1	4.13	3.42	1.82
10108185	101	08/09	Karlsruhe	Eintracht Frankfurt	2009-02-21	0	1	2.12	3.26	3.33
10108186	101	08/09	Gladbach	Hannover	2009-02-21	3	2	2.23	3.31	3.06
10108187	101	08/09	VfB Stuttgart	Hoffenheim	2009-02-21	3	3	2.07	3.31	3.39
10108188	101	08/09	Wolfsburg	Hertha Berlin	2009-02-21	2	1	1.99	3.32	3.64
10108189	101	08/09	Bayer Leverkusen	Hamburg	2009-02-22	1	2	2.09	3.31	3.35
10108190	101	08/09	FC Koln	Bielefeld	2009-02-27	1	1	1.95	3.28	3.88
10108191	101	08/09	Bochum	Cottbus	2009-02-28	3	2	2	3.28	3.67
10108192	101	08/09	Bor. Dortmund	Hoffenheim	2009-02-28	0	0	2.35	3.25	2.89
10108193	101	08/09	Eintracht Frankfurt	Schalke 04	2009-02-28	1	2	3.47	3.29	2.05
10108194	101	08/09	Hannover	Bayer Leverkusen	2009-02-28	1	0	3.35	3.32	2.09
10108195	101	08/09	Hertha Berlin	Gladbach	2009-02-28	2	1	1.54	3.73	6.22
10108196	101	08/09	Hamburg	Wolfsburg	2009-03-01	1	3	1.87	3.4	3.97
10108197	101	08/09	Karlsruhe	VfB Stuttgart	2009-03-01	0	2	3.21	3.27	2.17
10108198	101	08/09	Werder Bremen	Bayern Munich	2009-03-01	0	0	2.99	3.29	2.27
10108199	101	08/09	Schalke 04	FC Koln	2009-03-06	1	0	1.59	3.62	5.86
10108200	101	08/09	Bayern Munich	Hannover	2009-03-07	5	1	1.3	5.05	9.78
10108201	101	08/09	Cottbus	Hertha Berlin	2009-03-07	1	3	2.82	3.26	2.41
10108202	101	08/09	Hoffenheim	Werder Bremen	2009-03-07	0	0	2.81	3.29	2.4
10108203	101	08/09	Gladbach	Hamburg	2009-03-07	4	1	3.3	3.3	2.13
10108204	101	08/09	VfB Stuttgart	Bor. Dortmund	2009-03-07	2	1	1.91	3.34	3.97
10108205	101	08/09	Wolfsburg	Karlsruhe	2009-03-07	1	0	1.38	4.42	7.94
10108206	101	08/09	Bielefeld	Eintracht Frankfurt	2009-03-08	0	0	2.09	3.26	3.45
10108207	101	08/09	Bayer Leverkusen	Bochum	2009-03-08	1	1	1.49	3.92	6.65
10108208	101	08/09	Wolfsburg	Schalke 04	2009-03-13	4	3	2.17	3.25	3.26
10108209	101	08/09	Bochum	Bayern Munich	2009-03-14	0	3	5.7	3.73	1.57
10108210	101	08/09	Eintracht Frankfurt	Hoffenheim	2009-03-14	1	1	2.88	3.26	2.35
10108211	101	08/09	FC Koln	Gladbach	2009-03-14	2	4	2.11	3.25	3.38
10108212	101	08/09	Hannover	Bor. Dortmund	2009-03-14	4	4	2.47	3.23	2.74
10108213	101	08/09	Hertha Berlin	Bayer Leverkusen	2009-03-14	1	0	2.32	3.28	2.92
10108214	101	08/09	Karlsruhe	Bielefeld	2009-03-14	0	1	2.16	3.25	3.24
10108215	101	08/09	Hamburg	Cottbus	2009-03-15	2	0	1.41	4.13	7.81
10108216	101	08/09	Werder Bremen	VfB Stuttgart	2009-03-15	4	0	1.95	3.38	3.68
10108217	101	08/09	Gladbach	Bochum	2009-03-20	0	1	2	3.32	3.65
10108218	101	08/09	Bayern Munich	Karlsruhe	2009-03-21	1	0	1.17	6.58	14.16
10108219	101	08/09	Bielefeld	Wolfsburg	2009-03-21	0	3	3.4	3.3	2.08
10108220	101	08/09	Cottbus	FC Koln	2009-03-21	0	2	2.32	3.26	2.93
10108221	101	08/09	Bor. Dortmund	Werder Bremen	2009-03-21	1	0	2.77	3.24	2.43
10108222	101	08/09	Hoffenheim	Hannover	2009-03-21	2	2	1.59	3.65	5.59
10108223	101	08/09	Bayer Leverkusen	Eintracht Frankfurt	2009-03-21	1	1	1.5	3.83	6.62
10108224	101	08/09	VfB Stuttgart	Hertha Berlin	2009-03-21	2	0	2.17	3.3	3.17
10108225	101	08/09	Schalke 04	Hamburg	2009-03-22	1	2	2.15	3.25	3.27
10108226	101	08/09	Bielefeld	Schalke 04	2009-04-03	0	2	3.55	3.26	2.05
10108227	101	08/09	Bochum	VfB Stuttgart	2009-04-04	1	2	2.96	3.27	2.32
10108228	101	08/09	Eintracht Frankfurt	Cottbus	2009-04-04	2	1	1.85	3.35	4.21
10108229	101	08/09	Hamburg	Hoffenheim	2009-04-04	1	0	1.78	3.43	4.45
10108230	101	08/09	Hertha Berlin	Bor. Dortmund	2009-04-04	1	3	2	3.29	3.7
10108231	101	08/09	Wolfsburg	Bayern Munich	2009-04-04	5	1	2.62	3.27	2.58
10108232	101	08/09	FC Koln	Bayer Leverkusen	2009-04-05	0	2	3.27	3.26	2.15
10108233	101	08/09	Karlsruhe	Gladbach	2009-04-05	0	0	2.33	3.25	2.95
10108234	101	08/09	Werder Bremen	Hannover	2009-04-05	4	1	1.42	4.23	7.44
10108235	101	08/09	Bayern Munich	Eintracht Frankfurt	2009-04-11	4	0	1.28	5.21	9.74
10108236	101	08/09	Cottbus	Bielefeld	2009-04-11	2	1	2.26	3.22	3.1
10108237	101	08/09	Bor. Dortmund	FC Koln	2009-04-11	3	1	1.72	3.46	4.83
10108238	101	08/09	Hannover	Hertha Berlin	2009-04-11	2	0	2.48	3.25	2.73
10108239	101	08/09	Hoffenheim	Bochum	2009-04-11	0	3	1.66	3.55	5.23
10108240	101	08/09	Gladbach	Wolfsburg	2009-04-11	1	2	3.95	3.37	1.9
10108241	101	08/09	Schalke 04	Karlsruhe	2009-04-11	2	0	1.31	4.84	9.59
10108242	101	08/09	Bayer Leverkusen	Werder Bremen	2009-04-12	1	1	2.35	3.31	2.85
10108243	101	08/09	VfB Stuttgart	Hamburg	2009-04-12	1	0	2.12	3.3	3.3
10108244	101	08/09	Schalke 04	Cottbus	2009-04-17	4	0	1.33	4.67	9.51
10108245	101	08/09	Bielefeld	Bayern Munich	2009-04-18	0	1	7.12	3.97	1.47
10108246	101	08/09	Bochum	Bor. Dortmund	2009-04-18	0	2	2.85	3.27	2.39
10108247	101	08/09	Eintracht Frankfurt	Gladbach	2009-04-18	4	1	2.1	3.28	3.4
10108248	101	08/09	FC Koln	VfB Stuttgart	2009-04-18	0	3	3.37	3.3	2.11
10108249	101	08/09	Karlsruhe	Hoffenheim	2009-04-18	2	2	2.79	3.28	2.43
10108250	101	08/09	Wolfsburg	Bayer Leverkusen	2009-04-18	2	1	1.92	3.35	3.92
10108251	101	08/09	Hamburg	Hannover	2009-04-19	2	1	1.46	4.04	7.08
10108252	101	08/09	Hertha Berlin	Werder Bremen	2009-04-19	2	1	2.75	3.28	2.46
10108253	101	08/09	Hoffenheim	Hertha Berlin	2009-04-24	0	1	2.46	3.29	2.76
10108254	101	08/09	Bayern Munich	Schalke 04	2009-04-25	0	1	1.62	3.65	5.45
10108255	101	08/09	Bor. Dortmund	Hamburg	2009-04-25	2	0	2.26	3.28	3.03
10108256	101	08/09	Hannover	FC Koln	2009-04-25	2	1	1.89	3.36	4.01
10108257	101	08/09	Bayer Leverkusen	Karlsruhe	2009-04-25	0	1	1.38	4.41	8.06
10108258	101	08/09	VfB Stuttgart	Eintracht Frankfurt	2009-04-25	2	0	1.39	4.37	7.94
10108259	101	08/09	Werder Bremen	Bochum	2009-04-25	3	2	1.45	4.14	7.13
10108260	101	08/09	Cottbus	Wolfsburg	2009-04-26	2	0	5.48	3.64	1.62
10108261	101	08/09	Gladbach	Bielefeld	2009-04-26	1	1	1.93	3.35	3.9
10108262	101	08/09	Bochum	Hannover	2009-05-01	0	2	1.99	3.34	3.62
10108263	101	08/09	Bayern Munich	Gladbach	2009-05-02	2	1	1.26	5.47	10.15
10108264	101	08/09	Bielefeld	VfB Stuttgart	2009-05-02	2	2	4.26	3.39	1.83
10108265	101	08/09	Eintracht Frankfurt	Bor. Dortmund	2009-05-02	0	2	3.2	3.31	2.16
10108266	101	08/09	Karlsruhe	Cottbus	2009-05-02	0	0	2.07	3.29	3.46
10108267	101	08/09	Schalke 04	Bayer Leverkusen	2009-05-02	1	2	1.78	3.44	4.47
10108268	101	08/09	Wolfsburg	Hoffenheim	2009-05-02	4	0	1.48	4	6.6
10108269	101	08/09	FC Koln	Werder Bremen	2009-05-03	1	0	3.1	3.3	2.22
10108270	101	08/09	Hamburg	Hertha Berlin	2009-05-03	1	1	1.94	3.34	3.79
10108271	101	08/09	Bayer Leverkusen	Bielefeld	2009-05-08	2	2	1.55	3.78	6.01
10108272	101	08/09	Cottbus	Bayern Munich	2009-05-09	1	3	7.08	4.15	1.44
10108273	101	08/09	Bor. Dortmund	Karlsruhe	2009-05-09	4	0	1.43	4.13	7.38
10108274	101	08/09	Hannover	Eintracht Frankfurt	2009-05-09	1	1	1.93	3.33	3.86
10108275	101	08/09	Hertha Berlin	Bochum	2009-05-09	2	0	1.55	3.72	6.11
10108276	101	08/09	Hoffenheim	FC Koln	2009-05-09	2	0	1.91	3.37	3.88
10108277	101	08/09	VfB Stuttgart	Wolfsburg	2009-05-09	4	1	2.23	3.31	3.04
10108278	101	08/09	Gladbach	Schalke 04	2009-05-10	1	0	3.24	3.3	2.15
10108279	101	08/09	Werder Bremen	Hamburg	2009-05-10	2	0	2.45	3.31	2.74
10108280	101	08/09	Bayern Munich	Bayer Leverkusen	2009-05-12	3	0	1.33	4.78	8.87
10108281	101	08/09	FC Koln	Hertha Berlin	2009-05-12	1	2	4.46	3.49	1.78
10108282	101	08/09	Karlsruhe	Hannover	2009-05-12	2	3	1.98	3.46	3.55
10108283	101	08/09	Wolfsburg	Bor. Dortmund	2009-05-12	3	0	1.98	3.45	3.56
10108284	101	08/09	Bielefeld	Hoffenheim	2009-05-13	0	2	2.2	3.32	3.11
10108285	101	08/09	Cottbus	Gladbach	2009-05-13	0	1	2.3	3.24	2.97
10108286	101	08/09	Eintracht Frankfurt	Werder Bremen	2009-05-13	0	5	2.53	3.3	2.62
10108287	101	08/09	Hamburg	Bochum	2009-05-13	3	1	1.44	4.05	7.22
10108288	101	08/09	Schalke 04	VfB Stuttgart	2009-05-13	1	2	2.43	3.3	2.74
10108289	101	08/09	Bochum	Eintracht Frankfurt	2009-05-16	2	0	1.79	3.46	4.3
10108290	101	08/09	Bor. Dortmund	Bielefeld	2009-05-16	6	0	1.44	4.17	7.02
10108291	101	08/09	Hamburg	FC Koln	2009-05-16	0	1	1.26	5.36	10.35
10108292	101	08/09	Hannover	Wolfsburg	2009-05-16	0	5	5.32	3.77	1.6
10108293	101	08/09	Hertha Berlin	Schalke 04	2009-05-16	0	0	1.72	3.63	4.53
10108294	101	08/09	Hoffenheim	Bayern Munich	2009-05-16	2	2	6.38	3.95	1.5
10108295	101	08/09	Bayer Leverkusen	Gladbach	2009-05-16	5	0	1.97	3.38	3.64
10108296	101	08/09	VfB Stuttgart	Cottbus	2009-05-16	2	0	1.27	5.25	10.28
10108297	101	08/09	Werder Bremen	Karlsruhe	2009-05-16	1	3	1.51	4.07	5.87
10108298	101	08/09	Bayern Munich	VfB Stuttgart	2009-05-23	2	1	1.67	3.98	4.45
10108299	101	08/09	Bielefeld	Hannover	2009-05-23	2	2	1.64	4.07	4.58
10108300	101	08/09	Cottbus	Bayer Leverkusen	2009-05-23	3	0	2.36	3.89	2.55
10108301	101	08/09	Eintracht Frankfurt	Hamburg	2009-05-23	2	3	4.74	3.93	1.65
10108302	101	08/09	FC Koln	Bochum	2009-05-23	1	1	2.05	3.39	3.43
10108303	101	08/09	Karlsruhe	Hertha Berlin	2009-05-23	4	0	4.37	4.13	1.66
10108304	101	08/09	Gladbach	Bor. Dortmund	2009-05-23	1	1	3.72	3.48	1.92
10108305	101	08/09	Schalke 04	Hoffenheim	2009-05-23	2	3	1.82	3.58	4.07
10108306	101	08/09	Wolfsburg	Werder Bremen	2009-05-23	5	1	1.42	4.35	7.05
10109001	101	09/10	Wolfsburg	VfB Stuttgart	2009-08-07	2	0	1.95	3.43	3.74
10109002	101	09/10	Bor. Dortmund	FC Koln	2009-08-08	1	0	1.65	3.59	5.17
10109003	101	09/10	Hertha Berlin	Hannover	2009-08-08	1	0	1.79	3.43	4.38
10109004	101	09/10	Hoffenheim	Bayern Munich	2009-08-08	1	1	3.85	3.42	1.89
10109005	101	09/10	Mainz	Bayer Leverkusen	2009-08-08	2	2	3.58	3.36	1.99
10109006	101	09/10	Nurnberg	Schalke 04	2009-08-08	1	2	3.23	3.28	2.15
10109007	101	09/10	Werder Bremen	Eintracht Frankfurt	2009-08-08	2	3	1.41	4.22	7.49
10109008	101	09/10	Bochum	Gladbach	2009-08-09	3	3	2.17	3.28	3.18
10109009	101	09/10	Freiburg	Hamburg	2009-08-09	1	1	3.45	3.31	2.05
10109010	101	09/10	Bayern Munich	Werder Bremen	2009-08-15	1	1	1.61	3.69	5.35
10109011	101	09/10	Eintracht Frankfurt	Nurnberg	2009-08-15	1	1	2.04	3.28	3.49
10109012	101	09/10	FC Koln	Wolfsburg	2009-08-15	1	3	4.34	3.43	1.79
10109013	101	09/10	Hamburg	Bor. Dortmund	2009-08-15	4	1	2.06	3.28	3.45
10109014	101	09/10	Hannover	Mainz	2009-08-15	1	1	1.84	3.4	4.14
10109015	101	09/10	Bayer Leverkusen	Hoffenheim	2009-08-15	1	0	2.02	3.33	3.51
10109016	101	09/10	VfB Stuttgart	Freiburg	2009-08-15	4	2	1.47	3.96	7
10109017	101	09/10	Gladbach	Hertha Berlin	2009-08-16	2	1	2.32	3.26	2.92
10109018	101	09/10	Schalke 04	Bochum	2009-08-16	3	0	1.45	3.99	7.24
10109019	101	09/10	Hoffenheim	Schalke 04	2009-08-21	0	0	2.48	3.28	2.76
10109020	101	09/10	Bor. Dortmund	VfB Stuttgart	2009-08-22	1	1	2.26	3.3	3.03
10109021	101	09/10	FC Koln	Eintracht Frankfurt	2009-08-22	0	0	2.15	3.31	3.26
10109022	101	09/10	Freiburg	Bayer Leverkusen	2009-08-22	0	5	3.34	3.31	2.1
10109023	101	09/10	Mainz	Bayern Munich	2009-08-22	2	1	6.98	4.09	1.45
10109024	101	09/10	Nurnberg	Hannover	2009-08-22	0	2	2	3.32	3.66
10109025	101	09/10	Bochum	Hertha Berlin	2009-08-23	1	0	2.43	3.26	2.81
10109026	101	09/10	Werder Bremen	Gladbach	2009-08-23	3	0	1.43	4.23	7.39
10109027	101	09/10	Wolfsburg	Hamburg	2009-08-23	2	4	1.83	3.45	4.17
10109028	101	09/10	Gladbach	Mainz	2009-08-28	2	0	2	3.34	3.64
10109029	101	09/10	Bayern Munich	Wolfsburg	2009-08-29	3	0	1.82	3.55	4.11
10109030	101	09/10	Eintracht Frankfurt	Bor. Dortmund	2009-08-29	1	1	2.89	3.27	2.37
10109031	101	09/10	Hannover	Hoffenheim	2009-08-29	0	1	2.63	3.26	2.58
10109032	101	09/10	Bayer Leverkusen	Bochum	2009-08-29	2	1	1.4	4.3	7.84
10109033	101	09/10	Schalke 04	Freiburg	2009-08-29	0	1	1.35	4.51	8.76
10109034	101	09/10	VfB Stuttgart	Nurnberg	2009-08-29	0	0	1.44	4.14	7.17
10109035	101	09/10	Hamburg	FC Koln	2009-08-30	3	1	1.36	4.49	8.4
10109036	101	09/10	Hertha Berlin	Werder Bremen	2009-08-30	2	3	3.25	3.35	2.14
10109037	101	09/10	Bor. Dortmund	Bayern Munich	2009-09-12	1	5	4.09	3.43	1.86
10109038	101	09/10	Freiburg	Eintracht Frankfurt	2009-09-12	0	2	2.18	3.31	3.17
10109039	101	09/10	Hamburg	VfB Stuttgart	2009-09-12	3	1	1.84	3.42	4.19
10109040	101	09/10	Hoffenheim	Bochum	2009-09-12	3	0	1.54	3.82	6.15
10109041	101	09/10	Mainz	Hertha Berlin	2009-09-12	2	1	2.43	3.26	2.8
10109042	101	09/10	Nurnberg	Gladbach	2009-09-12	1	0	2.11	3.31	3.37
10109043	101	09/10	Wolfsburg	Bayer Leverkusen	2009-09-12	2	3	2.01	3.38	3.58
10109044	101	09/10	FC Koln	Schalke 04	2009-09-13	1	2	3.29	3.31	2.14
10109045	101	09/10	Werder Bremen	Hannover	2009-09-13	0	0	1.36	4.53	8.25
10109046	101	09/10	Schalke 04	Wolfsburg	2009-09-18	1	2	2.23	3.33	3.14
10109047	101	09/10	Bayern Munich	Nurnberg	2009-09-19	2	1	1.18	6.38	14.04
10109048	101	09/10	Bochum	Mainz	2009-09-19	2	3	2.09	3.33	3.38
10109049	101	09/10	Hannover	Bor. Dortmund	2009-09-19	1	1	2.79	3.26	2.44
10109050	101	09/10	Gladbach	Hoffenheim	2009-09-19	2	4	2.96	3.28	2.31
10109051	101	09/10	VfB Stuttgart	FC Koln	2009-09-19	0	2	1.52	3.88	6.29
10109052	101	09/10	Eintracht Frankfurt	Hamburg	2009-09-20	1	1	3.73	3.36	1.96
10109053	101	09/10	Hertha Berlin	Freiburg	2009-09-20	0	4	1.89	3.35	4.04
10109054	101	09/10	Bayer Leverkusen	Werder Bremen	2009-09-20	0	0	2.26	3.36	3
10109055	101	09/10	Nurnberg	Bochum	2009-09-25	0	1	1.85	3.42	4.2
10109056	101	09/10	Bor. Dortmund	Schalke 04	2009-09-26	0	1	2.45	3.24	2.79
10109057	101	09/10	Eintracht Frankfurt	VfB Stuttgart	2009-09-26	0	3	2.8	3.27	2.42
10109058	101	09/10	FC Koln	Bayer Leverkusen	2009-09-26	0	1	3.43	3.35	2.07
10109059	101	09/10	Hamburg	Bayern Munich	2009-09-26	1	0	3.03	3.32	2.26
10109060	101	09/10	Werder Bremen	Mainz	2009-09-26	3	0	1.36	4.63	8
10109061	101	09/10	Wolfsburg	Hannover	2009-09-26	4	2	1.38	4.5	7.93
10109062	101	09/10	Freiburg	Gladbach	2009-09-27	3	0	2.05	3.32	3.49
10109063	101	09/10	Hoffenheim	Hertha Berlin	2009-09-27	5	1	1.45	3.98	7.23
10109064	101	09/10	Schalke 04	Eintracht Frankfurt	2009-10-02	2	0	1.46	4.06	7.08
10109065	101	09/10	Bayern Munich	FC Koln	2009-10-03	0	0	1.21	6.01	11.89
10109066	101	09/10	Bochum	Wolfsburg	2009-10-03	1	1	4.07	3.5	1.83
10109067	101	09/10	Hannover	Freiburg	2009-10-03	5	2	2.1	3.31	3.36
10109068	101	09/10	Bayer Leverkusen	Nurnberg	2009-10-03	4	0	1.38	4.4	7.82
10109069	101	09/10	Mainz	Hoffenheim	2009-10-03	2	1	4.07	3.47	1.84
10109070	101	09/10	Gladbach	Bor. Dortmund	2009-10-03	0	1	2.87	3.29	2.36
10109071	101	09/10	Hertha Berlin	Hamburg	2009-10-04	1	3	4.75	3.61	1.69
10109072	101	09/10	VfB Stuttgart	Werder Bremen	2009-10-04	0	2	2.5	3.3	2.67
10109073	101	09/10	Eintracht Frankfurt	Hannover	2009-10-17	2	1	2.2	3.28	3.16
10109074	101	09/10	FC Koln	Mainz	2009-10-17	1	0	2.09	3.31	3.38
10109075	101	09/10	Freiburg	Bayern Munich	2009-10-17	1	2	5.92	3.69	1.57
10109076	101	09/10	Hamburg	Bayer Leverkusen	2009-10-17	0	0	2.18	3.3	3.2
10109077	101	09/10	Nurnberg	Hertha Berlin	2009-10-17	3	0	2.14	3.29	3.27
10109078	101	09/10	VfB Stuttgart	Schalke 04	2009-10-17	1	2	2.48	3.27	2.73
10109079	101	09/10	Werder Bremen	Hoffenheim	2009-10-17	2	0	1.81	3.54	4.15
10109080	101	09/10	Bor. Dortmund	Bochum	2009-10-18	2	0	1.56	3.71	6.04
10109081	101	09/10	Wolfsburg	Gladbach	2009-10-18	2	1	1.33	4.72	8.59
10109082	101	09/10	Bayer Leverkusen	Bor. Dortmund	2009-10-23	1	1	1.76	3.48	4.62
10109083	101	09/10	Bayern Munich	Eintracht Frankfurt	2009-10-24	2	1	1.23	5.57	11.49
10109084	101	09/10	Hannover	VfB Stuttgart	2009-10-24	1	0	2.73	3.29	2.45
10109085	101	09/10	Hoffenheim	Nurnberg	2009-10-24	3	0	1.39	4.35	7.83
10109086	101	09/10	Mainz	Freiburg	2009-10-24	3	0	2.07	3.3	3.41
10109087	101	09/10	Gladbach	FC Koln	2009-10-24	0	0	2.25	3.26	3.06
10109088	101	09/10	Bochum	Werder Bremen	2009-10-25	1	4	4.87	3.59	1.68
10109089	101	09/10	Hertha Berlin	Wolfsburg	2009-10-25	0	0	4.6	3.55	1.72
10109090	101	09/10	Schalke 04	Hamburg	2009-10-25	3	3	2.19	3.27	3.18
10109091	101	09/10	Bor. Dortmund	Hertha Berlin	2009-10-30	2	0	1.53	3.88	6.24
10109092	101	09/10	FC Koln	Hannover	2009-10-31	0	1	2.04	3.31	3.51
10109093	101	09/10	Hamburg	Gladbach	2009-10-31	2	3	1.35	4.54	8.55
10109094	101	09/10	Nurnberg	Werder Bremen	2009-10-31	2	2	5.29	3.67	1.62
10109095	101	09/10	Schalke 04	Bayer Leverkusen	2009-10-31	2	2	2.3	3.27	2.98
10109096	101	09/10	VfB Stuttgart	Bayern Munich	2009-10-31	0	0	4.24	3.47	1.81
10109097	101	09/10	Wolfsburg	Mainz	2009-10-31	3	3	1.43	4.23	7.01
10109098	101	09/10	Eintracht Frankfurt	Bochum	2009-11-01	2	1	1.86	3.38	4.09
10109099	101	09/10	Freiburg	Hoffenheim	2009-11-01	0	1	3.75	3.34	1.95
10109100	101	09/10	Bayer Leverkusen	Eintracht Frankfurt	2009-11-06	4	0	1.42	4.29	7.28
10109101	101	09/10	Bayern Munich	Schalke 04	2009-11-07	1	1	1.72	3.53	4.74
10109102	101	09/10	Bochum	Freiburg	2009-11-07	1	2	2.26	3.3	3.03
10109103	101	09/10	Hoffenheim	Wolfsburg	2009-11-07	1	2	2.24	3.33	3.03
10109104	101	09/10	Mainz	Nurnberg	2009-11-07	1	0	2.07	3.3	3.43
10109105	101	09/10	Gladbach	VfB Stuttgart	2009-11-07	0	0	2.68	3.27	2.51
10109106	101	09/10	Hannover	Hamburg	2009-11-08	2	2	3.34	3.29	2.11
10109107	101	09/10	Hertha Berlin	FC Koln	2009-11-08	0	1	2.13	3.25	3.33
10109108	101	09/10	Werder Bremen	Bor. Dortmund	2009-11-08	1	1	1.67	3.59	5.04
10109109	101	09/10	Bor. Dortmund	Mainz	2009-11-21	0	0	1.64	3.65	5.19
10109110	101	09/10	Eintracht Frankfurt	Gladbach	2009-11-21	1	2	2.15	3.29	3.27
10109111	101	09/10	FC Koln	Hoffenheim	2009-11-21	0	4	3.44	3.31	2.07
10109112	101	09/10	Freiburg	Werder Bremen	2009-11-21	0	6	4.37	3.47	1.78
10109113	101	09/10	Schalke 04	Hannover	2009-11-21	2	0	1.46	4.05	6.95
10109114	101	09/10	VfB Stuttgart	Hertha Berlin	2009-11-21	1	1	1.63	3.66	5.35
10109115	101	09/10	Wolfsburg	Nurnberg	2009-11-21	2	3	1.39	4.4	7.66
10109116	101	09/10	Bayern Munich	Bayer Leverkusen	2009-11-22	1	1	1.84	3.44	4.14
10109117	101	09/10	Hamburg	Bochum	2009-11-22	0	1	1.36	4.54	8.49
10109118	101	09/10	Bochum	FC Koln	2009-11-27	0	0	2.17	3.3	3.25
10109119	101	09/10	Hertha Berlin	Eintracht Frankfurt	2009-11-28	1	3	2.05	3.31	3.49
10109120	101	09/10	Hoffenheim	Bor. Dortmund	2009-11-28	1	2	1.79	3.47	4.38
10109121	101	09/10	Mainz	Hamburg	2009-11-28	1	1	2.88	3.27	2.37
10109122	101	09/10	Gladbach	Schalke 04	2009-11-28	1	0	3.34	3.24	2.13
10109123	101	09/10	Nurnberg	Freiburg	2009-11-28	0	1	2.04	3.32	3.52
10109124	101	09/10	Werder Bremen	Wolfsburg	2009-11-28	2	2	1.76	3.6	4.33
10109125	101	09/10	Hannover	Bayern Munich	2009-11-29	0	3	4.67	3.52	1.73
10109126	101	09/10	Bayer Leverkusen	VfB Stuttgart	2009-11-29	4	0	1.71	3.54	4.74
10109127	101	09/10	Bayern Munich	Gladbach	2009-12-04	2	1	1.29	5.18	10.5
10109128	101	09/10	Bor. Dortmund	Nurnberg	2009-12-05	4	0	1.74	3.47	4.79
10109129	101	09/10	Eintracht Frankfurt	Mainz	2009-12-05	2	0	2.19	3.26	3.23
10109130	101	09/10	Hamburg	Hoffenheim	2009-12-05	0	0	2.31	3.27	2.98
10109131	101	09/10	Hannover	Bayer Leverkusen	2009-12-05	0	0	4.56	3.5	1.76
10109132	101	09/10	VfB Stuttgart	Bochum	2009-12-05	1	1	1.55	3.82	6.11
10109133	101	09/10	Wolfsburg	Freiburg	2009-12-05	2	2	1.5	4.03	6.28
10109134	101	09/10	FC Koln	Werder Bremen	2009-12-06	0	0	5.4	3.74	1.61
10109135	101	09/10	Schalke 04	Hertha Berlin	2009-12-06	2	0	1.41	4.29	7.72
10109136	101	09/10	Hertha Berlin	Bayer Leverkusen	2009-12-11	2	2	4.97	3.57	1.7
10109137	101	09/10	Bochum	Bayern Munich	2009-12-12	1	5	7.36	4.18	1.43
10109138	101	09/10	Freiburg	FC Koln	2009-12-12	0	0	2.2	3.21	3.26
10109139	101	09/10	Hoffenheim	Eintracht Frankfurt	2009-12-12	1	1	1.52	3.86	6.39
10109140	101	09/10	Gladbach	Hannover	2009-12-12	5	3	2.05	3.3	3.52
10109141	101	09/10	Nurnberg	Hamburg	2009-12-12	0	4	3.36	3.25	2.13
10109142	101	09/10	Werder Bremen	Schalke 04	2009-12-12	0	2	1.82	3.44	4.28
10109143	101	09/10	Mainz	VfB Stuttgart	2009-12-13	1	1	2.69	3.22	2.55
10109144	101	09/10	Wolfsburg	Bor. Dortmund	2009-12-13	1	3	1.93	3.4	3.81
10109145	101	09/10	Schalke 04	Mainz	2009-12-18	1	0	1.44	4.14	7.59
10109146	101	09/10	Bayern Munich	Hertha Berlin	2009-12-19	5	2	1.18	6.46	14.36
10109147	101	09/10	Bor. Dortmund	Freiburg	2009-12-19	1	0	1.47	4.05	6.81
10109148	101	09/10	Eintracht Frankfurt	Wolfsburg	2009-12-19	2	2	3.19	3.31	2.19
10109149	101	09/10	Hannover	Bochum	2009-12-19	2	3	1.82	3.41	4.32
10109150	101	09/10	Bayer Leverkusen	Gladbach	2009-12-19	3	2	1.41	4.29	7.68
10109151	101	09/10	VfB Stuttgart	Hoffenheim	2009-12-19	3	1	2.11	3.32	3.32
10109152	101	09/10	FC Koln	Nurnberg	2009-12-20	3	0	2.05	3.26	3.56
10109153	101	09/10	Hamburg	Werder Bremen	2009-12-20	2	1	2.47	3.27	2.77
10109154	101	09/10	Bayern Munich	Hoffenheim	2010-01-15	2	0	1.42	4.3	7.68
10109155	101	09/10	Eintracht Frankfurt	Werder Bremen	2010-01-16	1	0	3.85	3.36	1.94
10109156	101	09/10	Hamburg	Freiburg	2010-01-16	2	0	1.39	4.21	8.11
10109157	101	09/10	Hannover	Hertha Berlin	2010-01-16	0	3	2.19	3.29	3.21
10109158	101	09/10	Bayer Leverkusen	Mainz	2010-01-16	4	2	1.41	4.22	7.89
10109159	101	09/10	Gladbach	Bochum	2010-01-16	1	2	1.85	3.36	4.25
10109160	101	09/10	VfB Stuttgart	Wolfsburg	2010-01-16	3	1	2.23	3.3	3.09
10109161	101	09/10	FC Koln	Bor. Dortmund	2010-01-17	2	3	3.16	3.24	2.23
10109162	101	09/10	Schalke 04	Nurnberg	2010-01-17	1	0	1.37	4.41	8.53
10109163	101	09/10	Freiburg	VfB Stuttgart	2010-01-22	0	1	3.77	3.42	1.97
10109164	101	09/10	Bochum	Schalke 04	2010-01-23	2	2	4.13	3.36	1.88
10109165	101	09/10	Bor. Dortmund	Hamburg	2010-01-23	1	0	2.41	3.26	2.85
10109166	101	09/10	Hertha Berlin	Gladbach	2010-01-23	0	0	1.91	3.41	3.93
10109167	101	09/10	Mainz	Hannover	2010-01-23	1	0	1.99	3.33	3.71
10109168	101	09/10	Nurnberg	Eintracht Frankfurt	2010-01-23	1	1	2.18	3.28	3.24
10109169	101	09/10	Werder Bremen	Bayern Munich	2010-01-23	2	3	3.17	3.32	2.2
10109170	101	09/10	Hoffenheim	Bayer Leverkusen	2010-01-24	0	3	2.86	3.28	2.4
10109171	101	09/10	Wolfsburg	FC Koln	2010-01-24	2	3	1.52	3.93	6.24
10109172	101	09/10	Hamburg	Wolfsburg	2010-01-29	1	1	1.81	3.52	4.34
10109173	101	09/10	Bayern Munich	Mainz	2010-01-30	3	0	1.19	6.33	13.77
10109174	101	09/10	Eintracht Frankfurt	FC Koln	2010-01-30	1	2	2.05	3.27	3.56
10109175	101	09/10	Hannover	Nurnberg	2010-01-30	1	3	2.1	3.26	3.44
10109176	101	09/10	Hertha Berlin	Bochum	2010-01-30	0	0	1.86	3.38	4.19
10109177	101	09/10	Gladbach	Werder Bremen	2010-01-30	4	3	3.73	3.41	1.95
10109178	101	09/10	Schalke 04	Hoffenheim	2010-01-30	2	0	1.68	3.52	5.15
10109179	101	09/10	Bayer Leverkusen	Freiburg	2010-01-31	3	1	1.25	5.43	11.24
10109180	101	09/10	VfB Stuttgart	Bor. Dortmund	2010-01-31	4	1	2.17	3.26	3.28
10109181	101	09/10	Werder Bremen	Hertha Berlin	2010-02-05	2	1	1.45	4.22	7.14
10109182	101	09/10	Bochum	Bayer Leverkusen	2010-02-06	1	1	5.46	3.64	1.63
10109183	101	09/10	FC Koln	Hamburg	2010-02-06	3	3	3.56	3.27	2.06
10109184	101	09/10	Freiburg	Schalke 04	2010-02-06	0	0	4.7	3.47	1.75
10109185	101	09/10	Hoffenheim	Hannover	2010-02-06	2	1	1.6	3.65	5.75
10109186	101	09/10	Nurnberg	VfB Stuttgart	2010-02-06	1	2	3.45	3.27	2.1
10109187	101	09/10	Wolfsburg	Bayern Munich	2010-02-06	1	3	4.58	3.63	1.73
10109188	101	09/10	Bor. Dortmund	Eintracht Frankfurt	2010-02-07	2	3	1.6	3.62	5.89
10109189	101	09/10	Mainz	Gladbach	2010-02-07	1	0	2.17	3.26	3.29
10109190	101	09/10	Gladbach	Nurnberg	2010-02-12	2	1	1.99	3.33	3.76
10109191	101	09/10	Bayern Munich	Bor. Dortmund	2010-02-13	3	1	1.35	4.66	8.55
10109192	101	09/10	Bochum	Hoffenheim	2010-02-13	2	1	2.83	3.24	2.44
10109193	101	09/10	Hannover	Werder Bremen	2010-02-13	1	5	4.34	3.52	1.79
10109194	101	09/10	Hertha Berlin	Mainz	2010-02-13	1	1	1.96	3.32	3.86
10109195	101	09/10	Bayer Leverkusen	Wolfsburg	2010-02-13	2	1	1.64	3.73	5.17
10109196	101	09/10	VfB Stuttgart	Hamburg	2010-02-13	1	3	2.24	3.29	3.12
10109197	101	09/10	Eintracht Frankfurt	Freiburg	2010-02-14	2	1	1.8	3.43	4.49
10109198	101	09/10	Schalke 04	FC Koln	2010-02-14	2	0	1.52	3.79	6.69
10109199	101	09/10	Hoffenheim	Gladbach	2010-02-19	2	2	1.83	3.45	4.34
10109200	101	09/10	Bor. Dortmund	Hannover	2010-02-20	4	1	1.44	4.13	7.32
10109201	101	09/10	FC Koln	VfB Stuttgart	2010-02-20	1	5	3.2	3.25	2.22
10109202	101	09/10	Hamburg	Eintracht Frankfurt	2010-02-20	0	0	1.48	3.96	6.76
10109203	101	09/10	Mainz	Bochum	2010-02-20	0	0	2.01	3.31	3.65
10109204	101	09/10	Nurnberg	Bayern Munich	2010-02-20	1	1	8.32	4.53	1.37
10109205	101	09/10	Freiburg	Hertha Berlin	2010-02-21	0	3	2.51	3.21	2.74
10109206	101	09/10	Werder Bremen	Bayer Leverkusen	2010-02-21	2	2	2.18	3.29	3.24
10109207	101	09/10	Wolfsburg	Schalke 04	2010-02-21	2	1	2.62	3.22	2.63
10109208	101	09/10	Schalke 04	Bor. Dortmund	2010-02-26	2	1	2	3.26	3.84
10109209	101	09/10	Bochum	Nurnberg	2010-02-27	0	0	2.14	3.25	3.36
10109210	101	09/10	Hertha Berlin	Hoffenheim	2010-02-27	0	2	2.53	3.21	2.72
10109211	101	09/10	Bayer Leverkusen	FC Koln	2010-02-27	0	0	1.35	4.58	8.95
10109212	101	09/10	Mainz	Werder Bremen	2010-02-27	1	2	3.97	3.4	1.89
10109213	101	09/10	Gladbach	Freiburg	2010-02-27	1	1	1.75	3.47	4.68
10109214	101	09/10	VfB Stuttgart	Eintracht Frankfurt	2010-02-27	2	1	1.61	3.67	5.63
10109215	101	09/10	Bayern Munich	Hamburg	2010-02-28	1	0	1.46	4.11	7.1
10109216	101	09/10	Hannover	Wolfsburg	2010-02-28	0	1	4.01	3.49	1.86
10109217	101	09/10	Bor. Dortmund	Gladbach	2010-03-06	3	0	1.66	3.56	5.24
10109218	101	09/10	Eintracht Frankfurt	Schalke 04	2010-03-06	1	4	3.24	3.25	2.19
10109219	101	09/10	FC Koln	Bayern Munich	2010-03-06	1	1	7.46	4.19	1.43
10109220	101	09/10	Freiburg	Hannover	2010-03-06	1	2	2.21	3.25	3.2
10109221	101	09/10	Hamburg	Hertha Berlin	2010-03-06	1	0	1.47	4.01	7.02
10109222	101	09/10	Werder Bremen	VfB Stuttgart	2010-03-06	2	2	1.96	3.41	3.68
10109223	101	09/10	Wolfsburg	Bochum	2010-03-06	4	1	1.49	4.03	6.55
10109224	101	09/10	Hoffenheim	Mainz	2010-03-07	0	1	1.72	3.51	4.87
10109225	101	09/10	Nurnberg	Bayer Leverkusen	2010-03-07	3	2	5.07	3.55	1.69
10109226	101	09/10	Schalke 04	VfB Stuttgart	2010-03-12	2	1	2.02	3.31	3.68
10109227	101	09/10	Bayern Munich	Freiburg	2010-03-13	2	1	1.16	6.78	16.83
10109228	101	09/10	Bochum	Bor. Dortmund	2010-03-13	1	4	3.49	3.29	2.06
10109229	101	09/10	Hannover	Eintracht Frankfurt	2010-03-13	2	1	2.41	3.24	2.84
10109230	101	09/10	Hertha Berlin	Nurnberg	2010-03-13	1	2	2.05	3.27	3.55
10109231	101	09/10	Mainz	FC Koln	2010-03-13	1	0	2.18	3.23	3.27
10109232	101	09/10	Gladbach	Wolfsburg	2010-03-13	0	4	2.83	3.27	2.38
10109233	101	09/10	Hoffenheim	Werder Bremen	2010-03-14	0	1	2.76	3.28	2.46
10109234	101	09/10	Bayer Leverkusen	Hamburg	2010-03-14	4	2	2.06	3.29	3.51
10109235	101	09/10	FC Koln	Gladbach	2010-03-19	1	1	2.2	3.23	3.22
10109236	101	09/10	Bor. Dortmund	Bayer Leverkusen	2010-03-20	3	0	2.49	3.2	2.76
10109237	101	09/10	Eintracht Frankfurt	Bayern Munich	2010-03-20	2	1	7.11	4.16	1.44
10109238	101	09/10	Freiburg	Mainz	2010-03-20	1	0	2.39	3.22	2.88
10109239	101	09/10	Nurnberg	Hoffenheim	2010-03-20	0	0	2.49	3.2	2.76
10109240	101	09/10	VfB Stuttgart	Hannover	2010-03-20	2	0	1.43	4.18	7.32
10109241	101	09/10	Werder Bremen	Bochum	2010-03-20	3	2	1.33	4.7	8.83
10109242	101	09/10	Hamburg	Schalke 04	2010-03-21	2	2	2.33	3.22	2.97
10109243	101	09/10	Wolfsburg	Hertha Berlin	2010-03-21	1	5	1.47	4.15	6.69
10109244	101	09/10	Bochum	Eintracht Frankfurt	2010-03-26	1	2	2.35	3.26	2.96
10109245	101	09/10	Bayern Munich	VfB Stuttgart	2010-03-27	1	2	1.6	3.71	5.53
10109246	101	09/10	Hannover	FC Koln	2010-03-27	1	4	2.25	3.22	3.13
10109247	101	09/10	Hertha Berlin	Bor. Dortmund	2010-03-27	0	0	3.3	3.3	2.14
10109248	101	09/10	Bayer Leverkusen	Schalke 04	2010-03-27	0	2	2.2	3.25	3.22
10109249	101	09/10	Mainz	Wolfsburg	2010-03-27	0	2	2.76	3.23	2.48
10109250	101	09/10	Werder Bremen	Nurnberg	2010-03-27	4	2	1.37	4.49	8.1
10109251	101	09/10	Hoffenheim	Freiburg	2010-03-28	1	1	1.61	3.67	5.5
10109252	101	09/10	Gladbach	Hamburg	2010-03-28	1	0	3.1	3.23	2.24
10109253	101	09/10	Bor. Dortmund	Werder Bremen	2010-04-03	2	1	2.42	3.29	2.81
10109254	101	09/10	Eintracht Frankfurt	Bayer Leverkusen	2010-04-03	3	2	3.2	3.31	2.18
10109255	101	09/10	FC Koln	Hertha Berlin	2010-04-03	0	3	2.31	3.25	3.01
10109256	101	09/10	Freiburg	Bochum	2010-04-03	1	1	2.15	3.26	3.33
10109257	101	09/10	Nurnberg	Mainz	2010-04-03	2	0	2.01	3.31	3.61
10109258	101	09/10	Schalke 04	Bayern Munich	2010-04-03	1	2	2.67	3.24	2.58
10109259	101	09/10	VfB Stuttgart	Gladbach	2010-04-03	2	1	1.42	4.3	7.42
10109260	101	09/10	Hamburg	Hannover	2010-04-04	0	0	1.44	4.15	7.19
10109261	101	09/10	Wolfsburg	Hoffenheim	2010-04-04	4	0	1.85	3.43	4.14
10109262	101	09/10	Gladbach	Eintracht Frankfurt	2010-04-09	2	0	2.36	3.27	2.95
10109263	101	09/10	Hannover	Schalke 04	2010-04-10	4	2	4.83	3.53	1.71
10109264	101	09/10	Hertha Berlin	VfB Stuttgart	2010-04-10	0	1	2.85	3.27	2.39
10109265	101	09/10	Hoffenheim	FC Koln	2010-04-10	0	2	1.87	3.39	4.06
10109266	101	09/10	Bayer Leverkusen	Bayern Munich	2010-04-10	1	1	3.12	3.32	2.21
10109267	101	09/10	Mainz	Bor. Dortmund	2010-04-10	1	0	3.76	3.37	1.95
10109268	101	09/10	Werder Bremen	Freiburg	2010-04-10	4	0	1.32	4.74	9.02
10109269	101	09/10	Bochum	Hamburg	2010-04-11	1	2	3.22	3.29	2.17
10109270	101	09/10	Nurnberg	Wolfsburg	2010-04-11	0	2	2.87	3.29	2.37
10109271	101	09/10	FC Koln	Bochum	2010-04-16	2	0	2.14	3.25	3.35
10109272	101	09/10	Bayern Munich	Hannover	2010-04-17	7	0	1.2	5.93	12.58
10109273	101	09/10	Freiburg	Nurnberg	2010-04-17	2	1	2.29	3.22	3.02
10109274	101	09/10	Hamburg	Mainz	2010-04-17	0	1	1.41	4.23	7.56
10109275	101	09/10	Schalke 04	Gladbach	2010-04-17	3	1	1.37	4.47	8.34
10109276	101	09/10	VfB Stuttgart	Bayer Leverkusen	2010-04-17	2	1	2.15	3.3	3.24
10109277	101	09/10	Wolfsburg	Werder Bremen	2010-04-17	2	4	2.61	3.33	2.54
10109278	101	09/10	Bor. Dortmund	Hoffenheim	2010-04-18	1	1	1.56	3.77	5.88
10109279	101	09/10	Eintracht Frankfurt	Hertha Berlin	2010-04-18	2	2	2.28	3.3	2.98
10109280	101	09/10	Bochum	VfB Stuttgart	2010-04-23	0	2	4.27	3.56	1.81
10109281	101	09/10	Hertha Berlin	Schalke 04	2010-04-24	0	1	3.76	3.57	1.9
10109282	101	09/10	Bayer Leverkusen	Hannover	2010-04-24	3	0	1.29	5.03	9.78
10109283	101	09/10	Mainz	Eintracht Frankfurt	2010-04-24	3	3	2.2	3.25	3.21
10109284	101	09/10	Gladbach	Bayern Munich	2010-04-24	1	1	6.3	4.17	1.48
10109285	101	09/10	Nurnberg	Bor. Dortmund	2010-04-24	2	3	3.19	3.29	2.2
10109286	101	09/10	Werder Bremen	FC Koln	2010-04-24	1	0	1.27	5.32	10.19
10109287	101	09/10	Freiburg	Wolfsburg	2010-04-25	1	0	3.04	3.38	2.22
10109288	101	09/10	Hoffenheim	Hamburg	2010-04-25	5	1	2.75	3.26	2.47
10109289	101	09/10	Bayern Munich	Bochum	2010-05-01	3	1	1.11	7.97	19.35
10109290	101	09/10	Bor. Dortmund	Wolfsburg	2010-05-01	1	1	1.6	3.87	5.26
10109291	101	09/10	Eintracht Frankfurt	Hoffenheim	2010-05-01	1	2	2.35	3.31	2.88
10109292	101	09/10	FC Koln	Freiburg	2010-05-01	2	2	2.41	3.26	2.84
10109293	101	09/10	Hamburg	Nurnberg	2010-05-01	4	0	1.96	3.4	3.72
10109294	101	09/10	Hannover	Gladbach	2010-05-01	6	1	1.84	3.51	4.07
10109295	101	09/10	Bayer Leverkusen	Hertha Berlin	2010-05-01	1	1	1.32	5.01	8.78
10109296	101	09/10	Schalke 04	Werder Bremen	2010-05-01	0	2	2.16	3.37	3.2
10109297	101	09/10	VfB Stuttgart	Mainz	2010-05-01	2	2	1.31	4.97	9.05
10109298	101	09/10	Bochum	Hannover	2010-05-08	0	3	2.27	3.47	2.88
10109299	101	09/10	Freiburg	Bor. Dortmund	2010-05-08	3	1	3.72	3.54	1.91
10109300	101	09/10	Hertha Berlin	Bayern Munich	2010-05-08	1	3	3.98	3.6	1.83
10109301	101	09/10	Hoffenheim	VfB Stuttgart	2010-05-08	1	1	2.84	3.41	2.32
10109302	101	09/10	Mainz	Schalke 04	2010-05-08	0	0	2.85	3.29	2.37
10109303	101	09/10	Gladbach	Bayer Leverkusen	2010-05-08	1	1	4.3	3.81	1.71
10109304	101	09/10	Nurnberg	FC Koln	2010-05-08	1	0	1.53	4.12	5.59
10109305	101	09/10	Werder Bremen	Hamburg	2010-05-08	1	1	1.59	3.98	5.11
10109306	101	09/10	Wolfsburg	Eintracht Frankfurt	2010-05-08	3	1	1.72	3.79	4.32
10110001	101	10/11	Bayern Munich	Wolfsburg	2010-08-20	2	1	1.55	3.93	5.97
10110002	101	10/11	FC Koln	Kaiserslautern	2010-08-21	1	3	2.16	3.29	3.3
10110003	101	10/11	Freiburg	St Pauli	2010-08-21	1	3	2.21	3.29	3.17
10110004	101	10/11	Hamburg	Schalke 04	2010-08-21	2	1	2.31	3.28	3
10110005	101	10/11	Hannover	Eintracht Frankfurt	2010-08-21	2	1	2.63	3.25	2.62
10110006	101	10/11	Hoffenheim	Werder Bremen	2010-08-21	4	1	2.74	3.32	2.48
10110007	101	10/11	Gladbach	Nurnberg	2010-08-21	1	1	1.93	3.37	3.92
10110008	101	10/11	Bor. Dortmund	Bayer Leverkusen	2010-08-22	0	2	2.38	3.29	2.9
10110009	101	10/11	Mainz	VfB Stuttgart	2010-08-22	2	0	3.13	3.31	2.24
10110010	101	10/11	Kaiserslautern	Bayern Munich	2010-08-27	2	0	6.67	4.19	1.48
10110011	101	10/11	Eintracht Frankfurt	Hamburg	2010-08-28	1	3	3.16	3.34	2.19
10110012	101	10/11	Nurnberg	Freiburg	2010-08-28	1	2	1.95	3.37	3.81
10110013	101	10/11	Schalke 04	Hannover	2010-08-28	1	2	1.35	4.64	8.85
10110014	101	10/11	St Pauli	Hoffenheim	2010-08-28	0	1	3.19	3.34	2.18
10110015	101	10/11	Werder Bremen	FC Koln	2010-08-28	4	2	1.4	4.47	7.43
10110016	101	10/11	Wolfsburg	Mainz	2010-08-28	3	4	1.58	3.83	5.56
10110017	101	10/11	Bayer Leverkusen	Gladbach	2010-08-29	3	6	1.38	4.47	7.97
10110018	101	10/11	VfB Stuttgart	Bor. Dortmund	2010-08-29	1	3	2.35	3.25	2.95
10110019	101	10/11	Hoffenheim	Schalke 04	2010-09-10	2	0	2.38	3.33	2.92
10110020	101	10/11	Bayern Munich	Werder Bremen	2010-09-11	0	0	1.56	3.97	5.64
10110021	101	10/11	Bor. Dortmund	Wolfsburg	2010-09-11	2	0	2.14	3.37	3.29
10110022	101	10/11	Freiburg	VfB Stuttgart	2010-09-11	2	1	3.34	3.34	2.13
10110023	101	10/11	Hamburg	Nurnberg	2010-09-11	1	1	1.36	4.65	8.32
10110024	101	10/11	Hannover	Bayer Leverkusen	2010-09-11	2	2	3.69	3.42	1.98
10110025	101	10/11	Gladbach	Eintracht Frankfurt	2010-09-11	0	4	2.11	3.36	3.36
10110026	101	10/11	FC Koln	St Pauli	2010-09-12	1	0	2.13	3.3	3.39
10110027	101	10/11	Mainz	Kaiserslautern	2010-09-12	2	1	2.17	3.3	3.3
10110028	101	10/11	Eintracht Frankfurt	Freiburg	2010-09-17	0	1	1.77	3.57	4.57
10110029	101	10/11	Bayern Munich	FC Koln	2010-09-18	0	0	1.23	5.95	11.5
10110030	101	10/11	Kaiserslautern	Hoffenheim	2010-09-18	2	2	2.84	3.31	2.4
10110031	101	10/11	VfB Stuttgart	Gladbach	2010-09-18	7	0	1.81	3.52	4.28
10110032	101	10/11	Werder Bremen	Mainz	2010-09-18	0	2	1.48	4.2	6.34
10110033	101	10/11	Wolfsburg	Hannover	2010-09-18	2	0	1.54	4.1	5.69
10110034	101	10/11	Bayer Leverkusen	Nurnberg	2010-09-19	0	0	1.4	4.55	7.51
10110035	101	10/11	Schalke 04	Bor. Dortmund	2010-09-19	1	3	2.27	3.26	3.1
10110036	101	10/11	St Pauli	Hamburg	2010-09-19	1	1	3.5	3.39	2.04
10110037	101	10/11	Hannover	Werder Bremen	2010-09-21	4	1	3.53	3.5	2.01
10110038	101	10/11	Hoffenheim	Bayern Munich	2010-09-21	1	2	3.63	3.39	2.02
10110039	101	10/11	Mainz	FC Koln	2010-09-21	2	0	1.89	3.45	4
10110040	101	10/11	Bor. Dortmund	Kaiserslautern	2010-09-22	5	0	1.49	4.02	6.72
10110041	101	10/11	Freiburg	Schalke 04	2010-09-22	1	2	3.07	3.26	2.28
10110042	101	10/11	Hamburg	Wolfsburg	2010-09-22	1	3	2.01	3.38	3.63
10110043	101	10/11	Bayer Leverkusen	Eintracht Frankfurt	2010-09-22	2	1	1.65	3.63	5.32
10110044	101	10/11	Gladbach	St Pauli	2010-09-22	1	2	2.02	3.41	3.54
10110045	101	10/11	Nurnberg	VfB Stuttgart	2010-09-22	2	1	3.14	3.3	2.23
10110046	101	10/11	FC Koln	Hoffenheim	2010-09-24	1	1	3.24	3.32	2.2
10110047	101	10/11	Bayern Munich	Mainz	2010-09-25	1	2	1.44	4.29	7.05
10110048	101	10/11	Eintracht Frankfurt	Nurnberg	2010-09-25	2	0	2.01	3.37	3.65
10110049	101	10/11	Schalke 04	Gladbach	2010-09-25	2	2	1.52	3.95	6.33
10110050	101	10/11	St Pauli	Bor. Dortmund	2010-09-25	1	3	3.67	3.39	2
10110051	101	10/11	VfB Stuttgart	Bayer Leverkusen	2010-09-25	1	4	2.35	3.35	2.92
10110052	101	10/11	Werder Bremen	Hamburg	2010-09-25	3	2	2.33	3.33	2.95
10110053	101	10/11	Kaiserslautern	Hannover	2010-09-26	0	1	2.19	3.33	3.19
10110054	101	10/11	Wolfsburg	Freiburg	2010-09-26	2	1	1.45	4.37	6.7
10110055	101	10/11	Hannover	St Pauli	2010-10-01	0	1	2.04	3.42	3.56
10110056	101	10/11	Freiburg	FC Koln	2010-10-02	3	2	2.26	3.28	3.12
10110057	101	10/11	Hamburg	Kaiserslautern	2010-10-02	2	1	1.54	3.88	6.23
10110058	101	10/11	Mainz	Hoffenheim	2010-10-02	4	2	2.23	3.31	3.16
10110059	101	10/11	Gladbach	Wolfsburg	2010-10-02	1	1	3.32	3.42	2.11
10110060	101	10/11	Nurnberg	Schalke 04	2010-10-02	2	1	3.04	3.29	2.3
10110061	101	10/11	Bor. Dortmund	Bayern Munich	2010-10-03	2	0	2.53	3.35	2.67
10110062	101	10/11	Bayer Leverkusen	Werder Bremen	2010-10-03	2	2	2.07	3.45	3.37
10110063	101	10/11	VfB Stuttgart	Eintracht Frankfurt	2010-10-03	1	2	1.92	3.44	3.88
10110064	101	10/11	FC Koln	Bor. Dortmund	2010-10-15	1	2	4.63	3.59	1.75
10110065	101	10/11	Bayern Munich	Hannover	2010-10-16	3	0	1.39	4.53	7.88
10110066	101	10/11	Mainz	Hamburg	2010-10-16	0	1	2.27	3.32	3.07
10110067	101	10/11	Schalke 04	VfB Stuttgart	2010-10-16	2	2	2.03	3.37	3.57
10110068	101	10/11	St Pauli	Nurnberg	2010-10-16	3	2	2.23	3.27	3.19
10110069	101	10/11	Werder Bremen	Freiburg	2010-10-16	2	1	1.51	4.12	6.11
10110070	101	10/11	Wolfsburg	Bayer Leverkusen	2010-10-16	2	3	2.31	3.42	2.93
10110071	101	10/11	Hoffenheim	Gladbach	2010-10-17	3	2	1.65	3.75	5.14
10110072	101	10/11	Kaiserslautern	Eintracht Frankfurt	2010-10-17	0	3	2.4	3.29	2.88
10110073	101	10/11	Hamburg	Bayern Munich	2010-10-22	0	0	2.69	3.26	2.6
10110074	101	10/11	Eintracht Frankfurt	Schalke 04	2010-10-23	0	0	2.71	3.29	2.54
10110075	101	10/11	Freiburg	Kaiserslautern	2010-10-23	2	1	2.21	3.31	3.2
10110076	101	10/11	Hannover	FC Koln	2010-10-23	2	1	2.09	3.33	3.45
10110077	101	10/11	Gladbach	Werder Bremen	2010-10-23	1	4	3.37	3.51	2.06
10110078	101	10/11	Nurnberg	Wolfsburg	2010-10-23	2	1	2.96	3.35	2.32
10110079	101	10/11	Bor. Dortmund	Hoffenheim	2010-10-24	1	1	1.75	3.6	4.57
10110080	101	10/11	Bayer Leverkusen	Mainz	2010-10-24	0	1	1.82	3.56	4.24
10110081	101	10/11	VfB Stuttgart	St Pauli	2010-10-24	2	0	1.67	3.72	4.98
10110082	101	10/11	Bayern Munich	Freiburg	2010-10-29	4	2	1.29	5.22	10.27
10110083	101	10/11	FC Koln	Hamburg	2010-10-30	3	2	3.55	3.4	2.04
10110084	101	10/11	Kaiserslautern	Gladbach	2010-10-30	3	0	2.11	3.41	3.34
10110085	101	10/11	Schalke 04	Bayer Leverkusen	2010-10-30	0	1	2.45	3.34	2.78
10110086	101	10/11	St Pauli	Eintracht Frankfurt	2010-10-30	1	3	2.5	3.31	2.73
10110087	101	10/11	Werder Bremen	Nurnberg	2010-10-30	2	3	1.51	4.1	6.18
10110088	101	10/11	Wolfsburg	VfB Stuttgart	2010-10-30	2	0	2.12	3.4	3.3
10110089	101	10/11	Hoffenheim	Hannover	2010-10-31	4	0	1.63	3.79	5.27
10110090	101	10/11	Mainz	Bor. Dortmund	2010-10-31	0	2	2.81	3.31	2.45
10110091	101	10/11	Schalke 04	St Pauli	2010-11-05	3	0	1.65	3.71	5.3
10110092	101	10/11	Eintracht Frankfurt	Wolfsburg	2010-11-06	3	1	2.42	3.4	2.77
10110093	101	10/11	Freiburg	Mainz	2010-11-06	1	0	2.85	3.28	2.43
10110094	101	10/11	Hamburg	Hoffenheim	2010-11-06	2	1	2.18	3.3	3.25
10110095	101	10/11	Gladbach	Bayern Munich	2010-11-06	3	3	5.7	3.93	1.56
10110096	101	10/11	Nurnberg	FC Koln	2010-11-06	3	1	1.98	3.42	3.69
10110097	101	10/11	Hannover	Bor. Dortmund	2010-11-07	0	4	4.32	3.61	1.78
10110098	101	10/11	Bayer Leverkusen	Kaiserslautern	2010-11-07	3	1	1.44	4.39	6.69
10110099	101	10/11	VfB Stuttgart	Werder Bremen	2010-11-07	6	0	2.49	3.39	2.69
10110100	101	10/11	Bor. Dortmund	Hamburg	2010-11-12	2	0	1.67	3.73	5.11
10110101	101	10/11	FC Koln	Gladbach	2010-11-13	0	4	2.11	3.42	3.32
10110102	101	10/11	Kaiserslautern	VfB Stuttgart	2010-11-13	3	3	3	3.39	2.28
10110103	101	10/11	Mainz	Hannover	2010-11-13	0	1	1.71	3.59	4.93
10110104	101	10/11	St Pauli	Bayer Leverkusen	2010-11-13	0	1	3.47	3.42	2.05
10110105	101	10/11	Werder Bremen	Eintracht Frankfurt	2010-11-13	0	0	1.91	3.59	3.77
10110106	101	10/11	Wolfsburg	Schalke 04	2010-11-13	2	2	2.27	3.4	3.01
10110107	101	10/11	Bayern Munich	Nurnberg	2010-11-14	3	0	1.33	5	9.04
10110108	101	10/11	Hoffenheim	Freiburg	2010-11-14	0	1	1.58	3.83	5.75
10110109	101	10/11	Eintracht Frankfurt	Hoffenheim	2010-11-20	0	4	2.21	3.36	3.14
10110110	101	10/11	Freiburg	Bor. Dortmund	2010-11-20	1	2	5.4	3.75	1.62
10110111	101	10/11	Hannover	Hamburg	2010-11-20	3	2	2.95	3.34	2.33
10110112	101	10/11	Bayer Leverkusen	Bayern Munich	2010-11-20	1	1	2.9	3.35	2.37
10110113	101	10/11	Gladbach	Mainz	2010-11-20	2	3	2.38	3.32	2.89
10110114	101	10/11	Nurnberg	Kaiserslautern	2010-11-20	1	3	1.94	3.46	3.8
10110115	101	10/11	Schalke 04	Werder Bremen	2010-11-20	4	0	2.18	3.38	3.21
10110116	101	10/11	St Pauli	Wolfsburg	2010-11-21	1	1	2.99	3.39	2.28
10110117	101	10/11	VfB Stuttgart	FC Koln	2010-11-21	0	1	1.51	4.1	6.21
10110118	101	10/11	Mainz	Nurnberg	2010-11-26	3	0	1.82	3.45	4.5
10110119	101	10/11	Bayern Munich	Eintracht Frankfurt	2010-11-27	4	1	1.35	4.77	8.84
10110120	101	10/11	Bor. Dortmund	Gladbach	2010-11-27	4	1	1.29	5.21	9.86
10110121	101	10/11	Hamburg	VfB Stuttgart	2010-11-27	4	2	2.06	3.38	3.5
10110122	101	10/11	Hannover	Freiburg	2010-11-27	3	0	2.21	3.25	3.22
10110123	101	10/11	Hoffenheim	Bayer Leverkusen	2010-11-27	2	2	2.57	3.29	2.67
10110124	101	10/11	Kaiserslautern	Schalke 04	2010-11-27	5	0	3.23	3.36	2.17
10110125	101	10/11	FC Koln	Wolfsburg	2010-11-28	1	1	2.77	3.34	2.45
10110126	101	10/11	Werder Bremen	St Pauli	2010-11-28	3	0	1.77	3.62	4.44
10110127	101	10/11	St Pauli	Kaiserslautern	2010-12-03	1	0	2.4	3.3	2.89
10110128	101	10/11	Eintracht Frankfurt	Mainz	2010-12-04	2	1	2.22	3.25	3.24
10110129	101	10/11	Freiburg	Hamburg	2010-12-04	1	0	3.1	3.27	2.28
10110130	101	10/11	Gladbach	Hannover	2010-12-04	1	2	2.22	3.4	3.1
10110131	101	10/11	Schalke 04	Bayern Munich	2010-12-04	2	0	3.49	3.4	2.06
10110132	101	10/11	VfB Stuttgart	Hoffenheim	2010-12-04	1	1	2.16	3.42	3.21
10110133	101	10/11	Wolfsburg	Werder Bremen	2010-12-04	0	0	2	3.51	3.53
10110134	101	10/11	Bayer Leverkusen	FC Koln	2010-12-05	3	2	1.41	4.41	7.72
10110135	101	10/11	Nurnberg	Bor. Dortmund	2010-12-05	0	2	5.04	3.65	1.69
10110136	101	10/11	Hannover	VfB Stuttgart	2010-12-10	2	1	2.56	3.42	2.63
10110137	101	10/11	Bayern Munich	St Pauli	2010-12-11	3	0	1.19	6.35	14.13
10110138	101	10/11	Bor. Dortmund	Werder Bremen	2010-12-11	2	0	1.58	4.01	5.43
10110139	101	10/11	FC Koln	Eintracht Frankfurt	2010-12-11	1	0	2.42	3.33	2.82
10110140	101	10/11	Hamburg	Bayer Leverkusen	2010-12-11	2	4	2.48	3.31	2.77
10110141	101	10/11	Hoffenheim	Nurnberg	2010-12-11	1	1	1.61	3.77	5.54
10110142	101	10/11	Kaiserslautern	Wolfsburg	2010-12-11	0	0	2.45	3.32	2.79
10110143	101	10/11	Freiburg	Gladbach	2010-12-12	3	0	1.89	3.49	3.92
10110144	101	10/11	Mainz	Schalke 04	2010-12-12	0	1	2.53	3.27	2.72
10110145	101	10/11	Gladbach	Hamburg	2010-12-17	1	2	3.3	3.45	2.13
10110146	101	10/11	Eintracht Frankfurt	Bor. Dortmund	2010-12-18	1	0	4.5	3.61	1.77
10110147	101	10/11	Nurnberg	Hannover	2010-12-18	3	1	2.16	3.37	3.27
10110148	101	10/11	Schalke 04	FC Koln	2010-12-18	3	0	1.46	4.14	7.37
10110149	101	10/11	St Pauli	Mainz	2010-12-18	2	4	2.51	3.25	2.78
10110150	101	10/11	Werder Bremen	Kaiserslautern	2010-12-18	1	2	1.6	3.95	5.32
10110151	101	10/11	Wolfsburg	Hoffenheim	2010-12-18	2	2	2.14	3.41	3.27
10110152	101	10/11	Bayer Leverkusen	Freiburg	2010-12-19	2	2	1.43	4.23	7.55
10110153	101	10/11	VfB Stuttgart	Bayern Munich	2010-12-19	3	5	3.98	3.55	1.88
10110154	101	10/11	Bayer Leverkusen	Bor. Dortmund	2011-01-14	1	3	2.39	3.33	2.95
10110155	101	10/11	Nurnberg	Gladbach	2011-01-15	0	1	2.02	3.42	3.63
10110156	101	10/11	Schalke 04	Hamburg	2011-01-15	0	1	2.09	3.36	3.47
10110157	101	10/11	St Pauli	Freiburg	2011-01-15	2	2	2.31	3.32	3.03
10110158	101	10/11	VfB Stuttgart	Mainz	2011-01-15	1	0	1.95	3.43	3.82
10110159	101	10/11	Werder Bremen	Hoffenheim	2011-01-15	2	1	2.01	3.47	3.59
10110160	101	10/11	Wolfsburg	Bayern Munich	2011-01-15	1	1	4.91	3.72	1.69
10110161	101	10/11	Eintracht Frankfurt	Hannover	2011-01-16	0	3	2.01	3.41	3.61
10110162	101	10/11	Kaiserslautern	FC Koln	2011-01-16	1	1	1.9	3.51	3.88
10110163	101	10/11	Hamburg	Eintracht Frankfurt	2011-01-21	1	0	1.54	4.07	5.93
10110164	101	10/11	Bayern Munich	Kaiserslautern	2011-01-22	5	1	1.22	6.11	12.23
10110165	101	10/11	Bor. Dortmund	VfB Stuttgart	2011-01-22	1	1	1.49	4.26	6.26
10110166	101	10/11	FC Koln	Werder Bremen	2011-01-22	3	0	2.94	3.32	2.35
10110167	101	10/11	Freiburg	Nurnberg	2011-01-22	1	1	2.29	3.28	3.07
10110168	101	10/11	Hannover	Schalke 04	2011-01-22	0	1	2.89	3.34	2.38
10110169	101	10/11	Mainz	Wolfsburg	2011-01-22	0	1	2.3	3.28	3.08
10110170	101	10/11	Hoffenheim	St Pauli	2011-01-23	2	2	1.61	3.75	5.55
10110171	101	10/11	Gladbach	Bayer Leverkusen	2011-01-23	1	3	3.97	3.57	1.87
10110172	101	10/11	Bayer Leverkusen	Hannover	2011-01-28	2	0	1.51	4.11	6.34
10110173	101	10/11	Kaiserslautern	Mainz	2011-01-29	0	1	2.2	3.29	3.21
10110174	101	10/11	Nurnberg	Hamburg	2011-01-29	2	0	3.26	3.37	2.15
10110175	101	10/11	Schalke 04	Hoffenheim	2011-01-29	0	1	1.72	3.58	4.86
10110176	101	10/11	St Pauli	FC Koln	2011-01-29	3	0	2.27	3.3	3.08
10110177	101	10/11	Werder Bremen	Bayern Munich	2011-01-29	1	3	4.92	3.77	1.67
10110178	101	10/11	Wolfsburg	Bor. Dortmund	2011-01-29	0	3	4.22	3.58	1.81
10110179	101	10/11	Eintracht Frankfurt	Gladbach	2011-01-30	0	1	2	3.4	3.6
10110180	101	10/11	VfB Stuttgart	Freiburg	2011-01-30	0	1	1.55	3.93	5.87
10110181	101	10/11	Bor. Dortmund	Schalke 04	2011-02-04	0	0	1.63	3.76	5.47
10110182	101	10/11	FC Koln	Bayern Munich	2011-02-05	3	2	6.67	4.21	1.47
10110183	101	10/11	Hannover	Wolfsburg	2011-02-05	1	0	2.46	3.3	2.79
10110184	101	10/11	Hoffenheim	Kaiserslautern	2011-02-05	3	2	1.79	3.56	4.39
10110185	101	10/11	Mainz	Werder Bremen	2011-02-05	1	1	2.36	3.36	2.89
10110186	101	10/11	Gladbach	VfB Stuttgart	2011-02-05	2	3	2.79	3.32	2.46
10110187	101	10/11	Nurnberg	Bayer Leverkusen	2011-02-05	1	0	3.5	3.37	2.06
10110188	101	10/11	Freiburg	Eintracht Frankfurt	2011-02-06	0	0	2.13	3.36	3.33
10110189	101	10/11	Bayern Munich	Hoffenheim	2011-02-12	4	0	1.36	4.73	8.29
10110190	101	10/11	Eintracht Frankfurt	Bayer Leverkusen	2011-02-12	0	3	3.57	3.36	2.04
10110191	101	10/11	Kaiserslautern	Bor. Dortmund	2011-02-12	1	1	5.28	3.74	1.63
10110192	101	10/11	Schalke 04	Freiburg	2011-02-12	1	0	1.68	3.58	5.11
10110193	101	10/11	St Pauli	Gladbach	2011-02-12	3	1	2.02	3.39	3.57
10110194	101	10/11	VfB Stuttgart	Nurnberg	2011-02-12	1	4	1.75	3.54	4.68
10110195	101	10/11	Wolfsburg	Hamburg	2011-02-12	0	1	2.45	3.3	2.78
10110196	101	10/11	FC Koln	Mainz	2011-02-13	4	2	2.38	3.29	2.89
10110197	101	10/11	Werder Bremen	Hannover	2011-02-13	1	1	1.74	3.65	4.51
10110198	101	10/11	Hamburg	St Pauli	2011-02-16	0	1	1.6	3.87	5.52
10110199	101	10/11	Nurnberg	Eintracht Frankfurt	2011-02-18	3	0	1.94	3.49	3.85
10110200	101	10/11	Bor. Dortmund	St Pauli	2011-02-19	2	0	1.3	5.12	9.7
10110201	101	10/11	Freiburg	Wolfsburg	2011-02-19	2	1	2.43	3.34	2.82
10110202	101	10/11	Hamburg	Werder Bremen	2011-02-19	4	0	1.9	3.48	3.98
10110203	101	10/11	Hannover	Kaiserslautern	2011-02-19	3	0	2.06	3.35	3.57
10110204	101	10/11	Hoffenheim	FC Koln	2011-02-19	1	1	1.79	3.57	4.39
10110205	101	10/11	Mainz	Bayern Munich	2011-02-19	1	3	5.09	3.92	1.63
10110206	101	10/11	Bayer Leverkusen	VfB Stuttgart	2011-02-20	4	2	1.61	3.99	5.18
10110207	101	10/11	Gladbach	Schalke 04	2011-02-20	2	1	3.43	3.39	2.1
10110208	101	10/11	Wolfsburg	Gladbach	2011-02-25	2	1	1.82	3.61	4.3
10110209	101	10/11	Bayern Munich	Bor. Dortmund	2011-02-26	1	3	1.8	3.62	4.32
10110210	101	10/11	FC Koln	Freiburg	2011-02-26	1	0	2.2	3.29	3.25
10110211	101	10/11	Hoffenheim	Mainz	2011-02-26	1	2	2.04	3.4	3.55
10110212	101	10/11	Kaiserslautern	Hamburg	2011-02-26	1	1	3	3.33	2.33
10110213	101	10/11	Schalke 04	Nurnberg	2011-02-26	1	1	1.83	3.45	4.34
10110214	101	10/11	St Pauli	Hannover	2011-02-26	0	1	2.31	3.37	2.98
10110215	101	10/11	Eintracht Frankfurt	VfB Stuttgart	2011-02-27	0	2	2.53	3.32	2.7
10110216	101	10/11	Werder Bremen	Bayer Leverkusen	2011-02-27	2	2	3.06	3.38	2.26
10110217	101	10/11	Bor. Dortmund	FC Koln	2011-03-04	1	0	1.3	5.21	9.71
10110218	101	10/11	Eintracht Frankfurt	Kaiserslautern	2011-03-05	0	0	2.28	3.28	3.09
10110219	101	10/11	Hannover	Bayern Munich	2011-03-05	3	1	5.06	3.75	1.66
10110220	101	10/11	Bayer Leverkusen	Wolfsburg	2011-03-05	3	0	1.59	3.89	5.58
10110221	101	10/11	Gladbach	Hoffenheim	2011-03-05	2	0	2.59	3.33	2.62
10110222	101	10/11	Nurnberg	St Pauli	2011-03-05	5	0	1.83	3.48	4.3
10110223	101	10/11	VfB Stuttgart	Schalke 04	2011-03-05	1	0	2.09	3.38	3.43
10110224	101	10/11	Freiburg	Werder Bremen	2011-03-06	1	3	2.44	3.35	2.8
10110225	101	10/11	Hamburg	Mainz	2011-03-06	2	4	1.87	3.43	4.11
10110226	101	10/11	FC Koln	Hannover	2011-03-11	4	0	2.38	3.37	2.92
10110227	101	10/11	Bayern Munich	Hamburg	2011-03-12	6	0	1.53	4.08	6.03
10110228	101	10/11	Hoffenheim	Bor. Dortmund	2011-03-12	1	0	4.67	3.63	1.74
10110229	101	10/11	Kaiserslautern	Freiburg	2011-03-12	2	1	2.17	3.3	3.3
10110230	101	10/11	Schalke 04	Eintracht Frankfurt	2011-03-12	2	1	1.68	3.61	5.19
10110231	101	10/11	Werder Bremen	Gladbach	2011-03-12	1	1	1.67	3.83	4.9
10110232	101	10/11	Wolfsburg	Nurnberg	2011-03-12	1	2	2.17	3.37	3.26
10110233	101	10/11	Mainz	Bayer Leverkusen	2011-03-13	0	1	3.17	3.32	2.22
10110234	101	10/11	St Pauli	VfB Stuttgart	2011-03-13	1	2	3.13	3.39	2.2
10110235	101	10/11	Gladbach	Kaiserslautern	2011-03-18	0	1	2.26	3.41	3.11
10110236	101	10/11	Bor. Dortmund	Mainz	2011-03-19	1	1	1.42	4.46	7.41
10110237	101	10/11	Eintracht Frankfurt	St Pauli	2011-03-19	2	1	2	3.4	3.7
10110238	101	10/11	Freiburg	Bayern Munich	2011-03-19	1	2	6	4.15	1.53
10110239	101	10/11	Hamburg	FC Koln	2011-03-19	6	2	1.77	3.66	4.42
10110240	101	10/11	Hannover	Hoffenheim	2011-03-19	2	0	2.23	3.34	3.17
10110241	101	10/11	Nurnberg	Werder Bremen	2011-03-19	1	3	2.26	3.42	3.03
10110242	101	10/11	Bayer Leverkusen	Schalke 04	2011-03-20	2	0	1.82	3.5	4.32
10110243	101	10/11	VfB Stuttgart	Wolfsburg	2011-03-20	1	1	1.99	3.47	3.7
10110244	101	10/11	St Pauli	Schalke 04	2011-04-01	0	2	3.31	3.36	2.19
10110245	101	10/11	Bayern Munich	Gladbach	2011-04-02	1	0	1.19	6.74	13.79
10110246	101	10/11	Bor. Dortmund	Hannover	2011-04-02	4	1	1.42	4.42	7.57
10110247	101	10/11	Hoffenheim	Hamburg	2011-04-02	0	0	2.54	3.31	2.72
10110248	101	10/11	Kaiserslautern	Bayer Leverkusen	2011-04-02	0	1	3.6	3.44	2.02
10110249	101	10/11	Mainz	Freiburg	2011-04-02	1	1	1.86	3.49	4.18
10110250	101	10/11	Werder Bremen	VfB Stuttgart	2011-04-02	1	1	2.22	3.45	3.12
10110251	101	10/11	FC Koln	Nurnberg	2011-04-03	1	0	2.36	3.36	2.93
10110252	101	10/11	Wolfsburg	Eintracht Frankfurt	2011-04-03	1	1	1.8	3.59	4.41
10110253	101	10/11	Eintracht Frankfurt	Werder Bremen	2011-04-08	1	1	2.81	3.42	2.45
10110254	101	10/11	Freiburg	Hoffenheim	2011-04-09	3	2	2.57	3.31	2.7
10110255	101	10/11	Hamburg	Bor. Dortmund	2011-04-09	1	1	3.13	3.42	2.22
10110256	101	10/11	Hannover	Mainz	2011-04-09	2	0	2.16	3.36	3.31
10110257	101	10/11	Nurnberg	Bayern Munich	2011-04-09	1	1	5.28	3.97	1.61
10110258	101	10/11	Schalke 04	Wolfsburg	2011-04-09	1	0	2.16	3.38	3.32
10110259	101	10/11	VfB Stuttgart	Kaiserslautern	2011-04-09	2	4	1.78	3.63	4.46
10110260	101	10/11	Bayer Leverkusen	St Pauli	2011-04-10	2	1	1.22	6.24	12.54
10110261	101	10/11	Gladbach	FC Koln	2011-04-10	5	1	2.2	3.42	3.18
10110262	101	10/11	Mainz	Gladbach	2011-04-15	1	0	1.93	3.59	3.87
10110263	101	10/11	FC Koln	VfB Stuttgart	2011-04-16	1	3	2.46	3.35	2.79
10110264	101	10/11	Hamburg	Hannover	2011-04-16	0	0	1.97	3.52	3.72
10110265	101	10/11	Hoffenheim	Eintracht Frankfurt	2011-04-16	1	0	2.03	3.4	3.61
10110266	101	10/11	Kaiserslautern	Nurnberg	2011-04-16	0	2	2.32	3.3	3.03
10110267	101	10/11	Werder Bremen	Schalke 04	2011-04-16	1	1	2.11	3.38	3.37
10110268	101	10/11	Wolfsburg	St Pauli	2011-04-16	2	2	1.5	4.1	6.58
10110269	101	10/11	Bayern Munich	Bayer Leverkusen	2011-04-17	5	1	1.89	3.62	3.89
10110270	101	10/11	Bor. Dortmund	Freiburg	2011-04-17	3	0	1.3	5.11	9.99
10110271	101	10/11	Freiburg	Hannover	2011-04-21	1	3	2.57	3.35	2.7
10110272	101	10/11	Eintracht Frankfurt	Bayern Munich	2011-04-23	1	1	6.25	4.2	1.5
10110273	101	10/11	Bayer Leverkusen	Hoffenheim	2011-04-23	2	1	1.53	4.08	6.15
10110274	101	10/11	Gladbach	Bor. Dortmund	2011-04-23	1	0	5.42	3.98	1.59
10110275	101	10/11	Schalke 04	Kaiserslautern	2011-04-23	0	1	2.02	3.4	3.68
10110276	101	10/11	St Pauli	Werder Bremen	2011-04-23	1	3	3.22	3.41	2.17
10110277	101	10/11	VfB Stuttgart	Hamburg	2011-04-23	3	0	2.06	3.5	3.44
10110278	101	10/11	Nurnberg	Mainz	2011-04-24	0	0	2.12	3.37	3.39
10110279	101	10/11	Wolfsburg	FC Koln	2011-04-24	4	1	1.65	3.85	5.09
10110280	101	10/11	Kaiserslautern	St Pauli	2011-04-29	2	0	1.7	3.83	4.79
10110281	101	10/11	Werder Bremen	Wolfsburg	2011-04-29	0	1	2.05	3.54	3.47
10110282	101	10/11	Bayern Munich	Schalke 04	2011-04-30	4	1	1.3	5.26	9.44
10110283	101	10/11	Bor. Dortmund	Nurnberg	2011-04-30	2	0	1.43	4.42	7.32
10110284	101	10/11	FC Koln	Bayer Leverkusen	2011-04-30	2	0	4.01	3.66	1.84
10110285	101	10/11	Hamburg	Freiburg	2011-04-30	0	2	1.65	3.83	5.01
10110286	101	10/11	Hannover	Gladbach	2011-04-30	0	1	1.76	3.69	4.44
10110287	101	10/11	Hoffenheim	VfB Stuttgart	2011-04-30	1	2	2.75	3.35	2.47
10110288	101	10/11	Mainz	Eintracht Frankfurt	2011-04-30	3	0	2.02	3.35	3.7
10110289	101	10/11	Eintracht Frankfurt	FC Koln	2011-05-07	0	2	2.05	3.41	3.53
10110290	101	10/11	Bayer Leverkusen	Hamburg	2011-05-07	1	1	1.43	4.39	7.08
10110291	101	10/11	Gladbach	Freiburg	2011-05-07	2	0	1.6	3.92	5.43
10110292	101	10/11	Nurnberg	Hoffenheim	2011-05-07	1	2	1.77	3.65	4.39
10110293	101	10/11	Schalke 04	Mainz	2011-05-07	1	3	2.4	3.29	2.9
10110294	101	10/11	St Pauli	Bayern Munich	2011-05-07	1	8	11.84	6.34	1.22
10110295	101	10/11	VfB Stuttgart	Hannover	2011-05-07	2	1	2.09	3.45	3.38
10110296	101	10/11	Werder Bremen	Bor. Dortmund	2011-05-07	2	0	2.04	3.52	3.44
10110297	101	10/11	Wolfsburg	Kaiserslautern	2011-05-07	1	2	1.46	4.31	6.65
10110298	101	10/11	Bayern Munich	VfB Stuttgart	2011-05-14	2	1	1.28	5.71	9.2
10110299	101	10/11	Bor. Dortmund	Eintracht Frankfurt	2011-05-14	3	1	1.55	4.22	5.46
10110300	101	10/11	FC Koln	Schalke 04	2011-05-14	2	1	2.26	3.38	3.06
10110301	101	10/11	Freiburg	Bayer Leverkusen	2011-05-14	0	1	4.19	3.54	1.84
10110302	101	10/11	Hamburg	Gladbach	2011-05-14	1	1	2.76	3.5	2.39
10110303	101	10/11	Hannover	Nurnberg	2011-05-14	3	1	2.04	3.51	3.44
10110304	101	10/11	Hoffenheim	Wolfsburg	2011-05-14	1	3	3.43	3.56	2.02
10110305	101	10/11	Kaiserslautern	Werder Bremen	2011-05-14	3	2	2.21	3.43	3.11
10110306	101	10/11	Mainz	St Pauli	2011-05-14	2	1	1.36	4.93	7.97
10111001	101	11/12	Bor. Dortmund	Hamburg	2011-08-05	3	1	1.52	4.1	6.36
10111002	101	11/12	Augsburg	Freiburg	2011-08-06	2	2	2.24	3.33	3.16
10111003	101	11/12	FC Koln	Wolfsburg	2011-08-06	0	3	2.58	3.33	2.66
10111004	101	11/12	Hannover	Hoffenheim	2011-08-06	2	1	2.13	3.37	3.38
10111005	101	11/12	Hertha Berlin	Nurnberg	2011-08-06	0	1	2.08	3.36	3.47
10111006	101	11/12	VfB Stuttgart	Schalke 04	2011-08-06	3	0	2.27	3.35	3.08
10111007	101	11/12	Werder Bremen	Kaiserslautern	2011-08-06	2	0	1.82	3.55	4.31
10111008	101	11/12	Bayern Munich	Gladbach	2011-08-07	0	1	1.21	6.22	12.94
10111009	101	11/12	Mainz	Bayer Leverkusen	2011-08-07	2	0	3.84	3.47	1.94
10111010	101	11/12	Freiburg	Mainz	2011-08-13	1	2	2.39	3.31	2.92
10111011	101	11/12	Hamburg	Hertha Berlin	2011-08-13	2	2	1.92	3.48	3.93
10111012	101	11/12	Hoffenheim	Bor. Dortmund	2011-08-13	1	0	4.84	3.68	1.71
10111013	101	11/12	Gladbach	VfB Stuttgart	2011-08-13	1	1	2.56	3.33	2.68
10111014	101	11/12	Nurnberg	Hannover	2011-08-13	1	2	2.28	3.31	3.09
10111015	101	11/12	Schalke 04	FC Koln	2011-08-13	5	1	1.6	3.83	5.64
10111016	101	11/12	Wolfsburg	Bayern Munich	2011-08-13	0	1	4.11	3.64	1.84
10111017	101	11/12	Kaiserslautern	Augsburg	2011-08-14	1	1	1.85	3.48	4.25
10111018	101	11/12	Bayer Leverkusen	Werder Bremen	2011-08-14	1	0	1.87	3.54	4.03
10111019	101	11/12	Gladbach	Wolfsburg	2011-08-19	4	1	2.73	3.37	2.53
10111020	101	11/12	Augsburg	Hoffenheim	2011-08-20	0	2	2.78	3.29	2.5
10111021	101	11/12	Bayern Munich	Hamburg	2011-08-20	5	0	1.32	4.98	9.49
10111022	101	11/12	Bor. Dortmund	Nurnberg	2011-08-20	2	0	1.31	5.04	10.06
10111023	101	11/12	FC Koln	Kaiserslautern	2011-08-20	1	1	2.31	3.31	3.06
10111024	101	11/12	VfB Stuttgart	Bayer Leverkusen	2011-08-20	0	1	2.36	3.42	2.89
10111025	101	11/12	Werder Bremen	Freiburg	2011-08-20	5	3	1.58	3.96	5.66
10111026	101	11/12	Hannover	Hertha Berlin	2011-08-21	1	1	2.16	3.33	3.34
10111027	101	11/12	Mainz	Schalke 04	2011-08-21	2	4	2.48	3.29	2.81
10111028	101	11/12	Hertha Berlin	VfB Stuttgart	2011-08-26	1	0	2.4	3.38	2.87
10111029	101	11/12	Freiburg	Wolfsburg	2011-08-27	3	0	2.8	3.35	2.43
10111030	101	11/12	Hamburg	FC Koln	2011-08-27	3	4	1.86	3.54	4.07
10111031	101	11/12	Hoffenheim	Werder Bremen	2011-08-27	1	2	2.29	3.38	3
10111032	101	11/12	Kaiserslautern	Bayern Munich	2011-08-27	0	3	6.34	4.17	1.5
10111033	101	11/12	Bayer Leverkusen	Bor. Dortmund	2011-08-27	0	0	2.69	3.29	2.58
10111034	101	11/12	Nurnberg	Augsburg	2011-08-27	1	0	1.78	3.5	4.55
10111035	101	11/12	Hannover	Mainz	2011-08-28	1	1	2.24	3.32	3.16
10111036	101	11/12	Schalke 04	Gladbach	2011-08-28	1	0	1.77	3.58	4.52
10111037	101	11/12	Augsburg	Bayer Leverkusen	2011-09-09	1	4	4.7	3.6	1.75
10111038	101	11/12	Bayern Munich	Freiburg	2011-09-10	7	0	1.16	7.29	15.41
10111039	101	11/12	Bor. Dortmund	Hertha Berlin	2011-09-10	1	2	1.41	4.42	7.65
10111040	101	11/12	Mainz	Hoffenheim	2011-09-10	0	4	2.22	3.28	3.23
10111041	101	11/12	Gladbach	Kaiserslautern	2011-09-10	1	0	1.91	3.49	3.88
10111042	101	11/12	VfB Stuttgart	Hannover	2011-09-10	3	0	1.87	3.52	4.05
10111043	101	11/12	Werder Bremen	Hamburg	2011-09-10	2	0	1.58	4.06	5.29
10111044	101	11/12	FC Koln	Nurnberg	2011-09-11	1	2	2.53	3.3	2.72
10111045	101	11/12	Wolfsburg	Schalke 04	2011-09-11	2	1	2.53	3.31	2.71
10111046	101	11/12	Freiburg	VfB Stuttgart	2011-09-16	1	2	3.4	3.47	2.09
10111047	101	11/12	Hamburg	Gladbach	2011-09-17	0	1	2.4	3.38	2.84
10111048	101	11/12	Hertha Berlin	Augsburg	2011-09-17	2	2	1.56	3.91	5.96
10111049	101	11/12	Hoffenheim	Wolfsburg	2011-09-17	3	1	2.01	3.48	3.57
10111050	101	11/12	Kaiserslautern	Mainz	2011-09-17	3	1	2.5	3.33	2.73
10111051	101	11/12	Bayer Leverkusen	FC Koln	2011-09-17	1	4	1.41	4.54	7.38
10111052	101	11/12	Nurnberg	Werder Bremen	2011-09-17	1	1	2.67	3.37	2.54
10111053	101	11/12	Hannover	Bor. Dortmund	2011-09-18	2	1	4.2	3.5	1.85
10111054	101	11/12	Schalke 04	Bayern Munich	2011-09-18	0	2	4.81	3.81	1.68
10111055	101	11/12	VfB Stuttgart	Hamburg	2011-09-23	1	2	1.55	4.19	5.64
10111056	101	11/12	Augsburg	Hannover	2011-09-24	0	0	2.93	3.35	2.34
10111057	101	11/12	Bayern Munich	Bayer Leverkusen	2011-09-24	3	0	1.33	5.01	8.86
10111058	101	11/12	Mainz	Bor. Dortmund	2011-09-24	1	2	3.76	3.44	1.96
10111059	101	11/12	Gladbach	Nurnberg	2011-09-24	1	0	2.06	3.33	3.53
10111060	101	11/12	Schalke 04	Freiburg	2011-09-24	4	2	1.38	4.63	7.92
10111061	101	11/12	Wolfsburg	Kaiserslautern	2011-09-24	1	0	1.84	3.52	4.16
10111062	101	11/12	FC Koln	Hoffenheim	2011-09-25	2	0	2.92	3.4	2.31
10111063	101	11/12	Werder Bremen	Hertha Berlin	2011-09-25	2	1	1.83	3.57	4.18
10111064	101	11/12	Kaiserslautern	VfB Stuttgart	2011-09-30	0	2	2.97	3.37	2.34
10111065	101	11/12	Bor. Dortmund	Augsburg	2011-10-01	4	0	1.24	5.65	12.34
10111066	101	11/12	Freiburg	Gladbach	2011-10-01	1	0	2.92	3.35	2.35
10111067	101	11/12	Hertha Berlin	FC Koln	2011-10-01	3	0	1.96	3.47	3.71
10111068	101	11/12	Hoffenheim	Bayern Munich	2011-10-01	0	0	6.3	4.21	1.49
10111069	101	11/12	Bayer Leverkusen	Wolfsburg	2011-10-01	3	1	1.7	3.73	4.78
10111070	101	11/12	Nurnberg	Mainz	2011-10-01	3	3	2.11	3.35	3.38
10111071	101	11/12	Hamburg	Schalke 04	2011-10-02	1	2	2.74	3.4	2.45
10111072	101	11/12	Hannover	Werder Bremen	2011-10-02	3	2	2.68	3.37	2.52
10111073	101	11/12	Werder Bremen	Bor. Dortmund	2011-10-14	0	2	2.85	3.39	2.39
10111074	101	11/12	Bayern Munich	Hertha Berlin	2011-10-15	4	0	1.19	6.65	13.47
10111075	101	11/12	Mainz	Augsburg	2011-10-15	0	1	1.66	3.71	5.16
10111076	101	11/12	Gladbach	Bayer Leverkusen	2011-10-15	2	2	2.65	3.3	2.59
10111077	101	11/12	Schalke 04	Kaiserslautern	2011-10-15	1	2	1.46	4.22	6.98
10111078	101	11/12	VfB Stuttgart	Hoffenheim	2011-10-15	2	0	2.03	3.44	3.52
10111079	101	11/12	Wolfsburg	Nurnberg	2011-10-15	2	1	2.08	3.41	3.45
10111080	101	11/12	FC Koln	Hannover	2011-10-16	2	0	2.43	3.37	2.8
10111081	101	11/12	Freiburg	Hamburg	2011-10-16	1	2	2.51	3.37	2.71
10111082	101	11/12	Augsburg	Werder Bremen	2011-10-21	1	1	3.73	3.55	1.96
10111083	101	11/12	Bor. Dortmund	FC Koln	2011-10-22	5	0	1.29	5.27	9.91
10111084	101	11/12	Hamburg	Wolfsburg	2011-10-22	1	1	2.21	3.45	3.07
10111085	101	11/12	Hertha Berlin	Mainz	2011-10-22	0	0	1.97	3.44	3.73
10111086	101	11/12	Hoffenheim	Gladbach	2011-10-22	1	0	1.99	3.4	3.68
10111087	101	11/12	Kaiserslautern	Freiburg	2011-10-22	1	0	1.97	3.45	3.71
10111088	101	11/12	Nurnberg	VfB Stuttgart	2011-10-22	2	2	2.51	3.33	2.71
10111089	101	11/12	Hannover	Bayern Munich	2011-10-23	2	1	8.03	4.48	1.39
10111090	101	11/12	Bayer Leverkusen	Schalke 04	2011-10-23	0	1	2.02	3.42	3.57
10111091	101	11/12	Freiburg	Bayer Leverkusen	2011-10-28	0	1	3.44	3.45	2.08
10111092	101	11/12	Bayern Munich	Nurnberg	2011-10-29	4	0	1.17	6.78	15.83
10111093	101	11/12	Mainz	Werder Bremen	2011-10-29	1	3	2.68	3.34	2.54
10111094	101	11/12	Gladbach	Hannover	2011-10-29	2	1	2.04	3.37	3.58
10111095	101	11/12	Schalke 04	Hoffenheim	2011-10-29	3	1	1.92	3.43	3.92
10111096	101	11/12	VfB Stuttgart	Bor. Dortmund	2011-10-29	1	1	3.21	3.36	2.19
10111097	101	11/12	Wolfsburg	Hertha Berlin	2011-10-29	2	3	2.17	3.35	3.23
10111098	101	11/12	FC Koln	Augsburg	2011-10-30	3	0	1.91	3.46	3.92
10111099	101	11/12	Hamburg	Kaiserslautern	2011-10-30	1	1	1.89	3.44	4.06
10111100	101	11/12	Mainz	VfB Stuttgart	2011-11-04	3	1	2.54	3.34	2.73
10111101	101	11/12	Bor. Dortmund	Wolfsburg	2011-11-05	5	1	1.34	4.84	9.17
10111102	101	11/12	Hertha Berlin	Gladbach	2011-11-05	1	2	2.18	3.31	3.29
10111103	101	11/12	Hoffenheim	Kaiserslautern	2011-11-05	1	1	1.7	3.62	4.95
10111104	101	11/12	Bayer Leverkusen	Hamburg	2011-11-05	2	2	1.65	3.75	5.18
10111105	101	11/12	Nurnberg	Freiburg	2011-11-05	1	2	1.75	3.62	4.6
10111106	101	11/12	Werder Bremen	FC Koln	2011-11-05	3	2	1.49	4.21	6.43
10111107	101	11/12	Augsburg	Bayern Munich	2011-11-06	1	2	14.92	6.18	1.2
10111108	101	11/12	Hannover	Schalke 04	2011-11-06	2	2	2.72	3.33	2.51
10111109	101	11/12	Kaiserslautern	Bayer Leverkusen	2011-11-18	0	2	3	3.35	2.33
10111110	101	11/12	Bayern Munich	Bor. Dortmund	2011-11-19	0	1	1.6	3.9	5.45
10111111	101	11/12	Freiburg	Hertha Berlin	2011-11-19	2	2	2.61	3.33	2.61
10111112	101	11/12	Gladbach	Werder Bremen	2011-11-19	5	0	2.45	3.33	2.81
10111113	101	11/12	Schalke 04	Nurnberg	2011-11-19	4	0	1.72	3.62	4.81
10111114	101	11/12	Wolfsburg	Hannover	2011-11-19	4	1	2.31	3.36	2.97
10111115	101	11/12	Hamburg	Hoffenheim	2011-11-20	2	0	2.3	3.37	2.99
10111116	101	11/12	VfB Stuttgart	Augsburg	2011-11-20	2	1	1.39	4.51	7.94
10111117	101	11/12	FC Koln	Gladbach	2011-11-25	0	3	3.36	3.4	2.12
10111118	101	11/12	Augsburg	Wolfsburg	2011-11-26	2	0	2.88	3.33	2.38
10111119	101	11/12	Bor. Dortmund	Schalke 04	2011-11-26	2	0	1.68	3.69	4.98
10111120	101	11/12	Hannover	Hamburg	2011-11-26	1	1	2.19	3.39	3.17
10111121	101	11/12	Hertha Berlin	Bayer Leverkusen	2011-11-26	3	3	2.78	3.29	2.47
10111122	101	11/12	Hoffenheim	Freiburg	2011-11-26	1	1	1.63	3.69	5.46
10111123	101	11/12	Nurnberg	Kaiserslautern	2011-11-26	1	0	2.02	3.32	3.65
10111124	101	11/12	Mainz	Bayern Munich	2011-11-27	3	2	8.73	4.77	1.35
10111125	101	11/12	Werder Bremen	VfB Stuttgart	2011-11-27	2	0	2.14	3.39	3.29
10111126	101	11/12	Bayer Leverkusen	Hoffenheim	2011-12-02	2	0	1.75	3.68	4.62
10111127	101	11/12	Bayern Munich	Werder Bremen	2011-12-03	4	1	1.3	5.31	9.57
10111128	101	11/12	Freiburg	Hannover	2011-12-03	1	1	2.39	3.36	2.86
10111129	101	11/12	Kaiserslautern	Hertha Berlin	2011-12-03	1	1	2.41	3.34	2.85
10111130	101	11/12	Gladbach	Bor. Dortmund	2011-12-03	1	1	3.44	3.42	2.07
10111131	101	11/12	VfB Stuttgart	FC Koln	2011-12-03	2	2	1.44	4.35	7.23
10111132	101	11/12	Wolfsburg	Mainz	2011-12-03	2	2	2.33	3.39	2.92
10111133	101	11/12	Hamburg	Nurnberg	2011-12-04	2	0	1.89	3.5	3.95
10111134	101	11/12	Schalke 04	Augsburg	2011-12-04	3	1	1.36	4.68	8.4
10111135	101	11/12	Hertha Berlin	Schalke 04	2011-12-09	1	2	2.81	3.38	2.45
10111136	101	11/12	Augsburg	Gladbach	2011-12-10	1	0	3.92	3.4	1.94
10111137	101	11/12	FC Koln	Freiburg	2011-12-10	4	0	2.21	3.33	3.17
10111138	101	11/12	Hannover	Bayer Leverkusen	2011-12-10	0	0	2.73	3.34	2.5
10111139	101	11/12	Mainz	Hamburg	2011-12-10	0	0	2.21	3.36	3.18
10111140	101	11/12	Nurnberg	Hoffenheim	2011-12-10	0	2	2.28	3.31	3.06
10111141	101	11/12	Werder Bremen	Wolfsburg	2011-12-10	4	1	1.62	3.94	5.2
10111142	101	11/12	Bor. Dortmund	Kaiserslautern	2011-12-11	1	1	1.24	5.69	12.34
10111143	101	11/12	VfB Stuttgart	Bayern Munich	2011-12-11	1	2	5.6	4.07	1.56
10111144	101	11/12	FC Koln	Mainz	2011-12-13	1	1	2.52	3.4	2.71
10111145	101	11/12	Bayern Munich	FC Koln	2011-12-16	3	0	1.13	8.42	17.64
10111146	101	11/12	Freiburg	Bor. Dortmund	2011-12-17	1	4	5.93	3.89	1.56
10111147	101	11/12	Hamburg	Augsburg	2011-12-17	1	1	1.57	3.89	5.89
10111148	101	11/12	Hoffenheim	Hertha Berlin	2011-12-17	1	1	1.97	3.42	3.78
10111149	101	11/12	Bayer Leverkusen	Nurnberg	2011-12-17	0	3	1.49	3.97	6.87
10111150	101	11/12	Schalke 04	Werder Bremen	2011-12-17	5	0	2.02	3.46	3.56
10111151	101	11/12	Wolfsburg	VfB Stuttgart	2011-12-17	1	0	2.62	3.38	2.58
10111152	101	11/12	Kaiserslautern	Hannover	2011-12-18	1	1	2.28	3.28	3.12
10111153	101	11/12	Gladbach	Mainz	2011-12-18	1	0	1.87	3.42	4.23
10111154	101	11/12	Gladbach	Bayern Munich	2012-01-20	3	1	5.08	3.68	1.68
10111155	101	11/12	Freiburg	Augsburg	2012-01-21	1	0	2.08	3.31	3.53
10111156	101	11/12	Hoffenheim	Hannover	2012-01-21	0	0	1.95	3.41	3.81
10111157	101	11/12	Kaiserslautern	Werder Bremen	2012-01-21	0	0	2.85	3.31	2.42
10111158	101	11/12	Nurnberg	Hertha Berlin	2012-01-21	2	0	2.16	3.33	3.3
10111159	101	11/12	Schalke 04	VfB Stuttgart	2012-01-21	3	1	1.83	3.5	4.25
10111160	101	11/12	Wolfsburg	FC Koln	2012-01-21	1	0	1.81	3.53	4.27
10111161	101	11/12	Hamburg	Bor. Dortmund	2012-01-22	1	5	4.26	3.5	1.83
10111162	101	11/12	Bayer Leverkusen	Mainz	2012-01-22	3	2	1.78	3.52	4.54
10111163	101	11/12	Hannover	Nurnberg	2012-01-27	1	0	2.23	3.28	3.25
10111164	101	11/12	Augsburg	Kaiserslautern	2012-01-28	2	2	2.46	3.23	2.85
10111165	101	11/12	Bayern Munich	Wolfsburg	2012-01-28	2	0	1.19	6.53	13.49
10111166	101	11/12	Bor. Dortmund	Hoffenheim	2012-01-28	3	1	1.34	4.67	9.56
10111167	101	11/12	FC Koln	Schalke 04	2012-01-28	1	4	3.78	3.51	1.93
10111168	101	11/12	Hertha Berlin	Hamburg	2012-01-28	1	2	2.36	3.28	2.96
10111169	101	11/12	Werder Bremen	Bayer Leverkusen	2012-01-28	1	1	2.25	3.34	3.11
10111170	101	11/12	Mainz	Freiburg	2012-01-29	3	1	1.71	3.64	4.83
10111171	101	11/12	VfB Stuttgart	Gladbach	2012-01-29	0	3	2.52	3.27	2.74
10111172	101	11/12	Nurnberg	Bor. Dortmund	2012-02-03	0	2	5.79	3.81	1.59
10111173	101	11/12	Hamburg	Bayern Munich	2012-02-04	1	1	6.16	4.01	1.52
10111174	101	11/12	Hertha Berlin	Hannover	2012-02-04	0	1	2.39	3.3	2.89
10111175	101	11/12	Hoffenheim	Augsburg	2012-02-04	2	2	1.63	3.69	5.47
10111176	101	11/12	Bayer Leverkusen	VfB Stuttgart	2012-02-04	2	2	1.73	3.6	4.7
10111177	101	11/12	Schalke 04	Mainz	2012-02-04	1	1	1.66	3.75	5.02
10111178	101	11/12	Wolfsburg	Gladbach	2012-02-04	0	0	2.84	3.33	2.41
10111179	101	11/12	Freiburg	Werder Bremen	2012-02-05	2	2	3.19	3.36	2.19
10111180	101	11/12	Kaiserslautern	FC Koln	2012-02-05	0	1	1.77	3.52	4.49
10111181	101	11/12	Wolfsburg	Freiburg	2012-02-10	3	2	1.67	3.76	5.12
10111182	101	11/12	Bayern Munich	Kaiserslautern	2012-02-11	2	0	1.14	7.55	18.04
10111183	101	11/12	Bor. Dortmund	Bayer Leverkusen	2012-02-11	1	0	1.41	4.3	7.94
10111184	101	11/12	Mainz	Hannover	2012-02-11	1	1	1.91	3.46	3.94
10111185	101	11/12	Gladbach	Schalke 04	2012-02-11	3	0	2.41	3.29	2.88
10111186	101	11/12	VfB Stuttgart	Hertha Berlin	2012-02-11	5	0	1.84	3.5	4.18
10111187	101	11/12	Werder Bremen	Hoffenheim	2012-02-11	1	1	1.88	3.45	4.09
10111188	101	11/12	Augsburg	Nurnberg	2012-02-12	0	0	2.62	3.22	2.65
10111189	101	11/12	FC Koln	Hamburg	2012-02-12	0	1	3.03	3.36	2.28
10111190	101	11/12	Hoffenheim	Mainz	2012-02-17	1	1	2.29	3.26	3.16
10111191	101	11/12	Freiburg	Bayern Munich	2012-02-18	0	0	9.41	5.18	1.31
10111192	101	11/12	Hamburg	Werder Bremen	2012-02-18	1	3	2.07	3.4	3.47
10111193	101	11/12	Hertha Berlin	Bor. Dortmund	2012-02-18	0	1	7.12	3.99	1.48
10111194	101	11/12	Kaiserslautern	Gladbach	2012-02-18	1	2	3.19	3.26	2.25
10111195	101	11/12	Bayer Leverkusen	Augsburg	2012-02-18	4	1	1.49	4	6.81
10111196	101	11/12	Nurnberg	FC Koln	2012-02-18	2	1	1.77	3.5	4.6
10111197	101	11/12	Hannover	VfB Stuttgart	2012-02-19	4	2	2.44	3.24	2.87
10111198	101	11/12	Schalke 04	Wolfsburg	2012-02-19	4	0	1.65	3.74	5.17
10111199	101	11/12	Gladbach	Hamburg	2012-02-24	1	1	1.74	3.64	4.74
10111200	101	11/12	Augsburg	Hertha Berlin	2012-02-25	3	0	2.62	3.21	2.69
10111201	101	11/12	FC Koln	Bayer Leverkusen	2012-02-25	0	2	3.8	3.41	1.95
10111202	101	11/12	Mainz	Kaiserslautern	2012-02-25	4	0	1.76	3.47	4.76
10111203	101	11/12	VfB Stuttgart	Freiburg	2012-02-25	4	1	1.69	3.68	4.97
10111204	101	11/12	Werder Bremen	Nurnberg	2012-02-25	0	1	1.8	3.56	4.32
10111205	101	11/12	Wolfsburg	Hoffenheim	2012-02-25	1	2	2.2	3.31	3.24
10111206	101	11/12	Bayern Munich	Schalke 04	2012-02-26	2	0	1.43	4.38	7.19
10111207	101	11/12	Bor. Dortmund	Hannover	2012-02-26	3	1	1.27	5.29	11.03
10111208	101	11/12	Bor. Dortmund	Mainz	2012-03-03	2	1	1.29	5.1	10.46
10111209	101	11/12	Freiburg	Schalke 04	2012-03-03	2	1	3.78	3.5	1.93
10111210	101	11/12	Hamburg	VfB Stuttgart	2012-03-03	0	4	1.99	3.42	3.69
10111211	101	11/12	Hannover	Augsburg	2012-03-03	2	2	1.73	3.57	4.86
10111212	101	11/12	Hertha Berlin	Werder Bremen	2012-03-03	1	0	2.51	3.31	2.74
10111213	101	11/12	Kaiserslautern	Wolfsburg	2012-03-03	0	0	2.3	3.27	3.07
10111214	101	11/12	Bayer Leverkusen	Bayern Munich	2012-03-03	2	0	4.44	3.58	1.78
10111215	101	11/12	Hoffenheim	FC Koln	2012-03-04	1	1	1.61	3.72	5.55
10111216	101	11/12	Nurnberg	Gladbach	2012-03-04	1	0	2.9	3.22	2.42
10111217	101	11/12	VfB Stuttgart	Kaiserslautern	2012-03-09	0	0	1.62	3.84	5.48
10111218	101	11/12	Augsburg	Bor. Dortmund	2012-03-10	0	0	8.2	4.44	1.39
10111219	101	11/12	Bayern Munich	Hoffenheim	2012-03-10	7	1	1.25	5.62	11.62
10111220	101	11/12	FC Koln	Hertha Berlin	2012-03-10	1	0	2.37	3.26	2.95
10111221	101	11/12	Mainz	Nurnberg	2012-03-10	2	1	1.97	3.34	3.87
10111222	101	11/12	Gladbach	Freiburg	2012-03-10	0	0	1.54	4.02	5.97
10111223	101	11/12	Wolfsburg	Bayer Leverkusen	2012-03-10	3	2	2.91	3.32	2.37
10111224	101	11/12	Schalke 04	Hamburg	2012-03-11	3	1	1.81	3.49	4.34
10111225	101	11/12	Werder Bremen	Hannover	2012-03-11	3	0	1.97	3.42	3.71
10111226	101	11/12	Hoffenheim	VfB Stuttgart	2012-03-16	1	2	2.35	3.32	3
10111227	101	11/12	Augsburg	Mainz	2012-03-17	2	1	2.9	3.23	2.43
10111228	101	11/12	Bor. Dortmund	Werder Bremen	2012-03-17	1	0	1.35	4.75	8.82
10111229	101	11/12	Hamburg	Freiburg	2012-03-17	1	3	1.81	3.56	4.32
10111230	101	11/12	Hertha Berlin	Bayern Munich	2012-03-17	0	6	8.99	4.64	1.35
10111231	101	11/12	Bayer Leverkusen	Gladbach	2012-03-17	1	2	2.08	3.33	3.5
10111232	101	11/12	Nurnberg	Wolfsburg	2012-03-17	1	3	2.03	3.36	3.6
10111233	101	11/12	Hannover	FC Koln	2012-03-18	4	1	1.61	3.69	5.77
10111234	101	11/12	Kaiserslautern	Schalke 04	2012-03-18	1	4	3.46	3.29	2.11
10111235	101	11/12	Wolfsburg	Hamburg	2012-03-23	2	1	2.02	3.5	3.6
10111236	101	11/12	Bayern Munich	Hannover	2012-03-24	2	1	1.18	6.68	15.01
10111237	101	11/12	Freiburg	Kaiserslautern	2012-03-24	2	0	1.98	3.39	3.79
10111238	101	11/12	Mainz	Hertha Berlin	2012-03-24	1	3	1.71	3.57	5.04
10111239	101	11/12	Gladbach	Hoffenheim	2012-03-24	1	2	1.69	3.58	5.23
10111240	101	11/12	Schalke 04	Bayer Leverkusen	2012-03-24	2	0	1.92	3.54	3.82
10111241	101	11/12	Werder Bremen	Augsburg	2012-03-24	1	1	1.81	3.5	4.47
10111242	101	11/12	FC Koln	Bor. Dortmund	2012-03-25	1	6	7.73	4.41	1.41
10111243	101	11/12	VfB Stuttgart	Nurnberg	2012-03-25	1	0	1.83	3.5	4.3
10111244	101	11/12	Bor. Dortmund	VfB Stuttgart	2012-03-30	4	4	1.29	5.38	10.42
10111245	101	11/12	Augsburg	FC Koln	2012-03-31	2	1	1.99	3.42	3.73
10111246	101	11/12	Hertha Berlin	Wolfsburg	2012-03-31	1	4	2.41	3.32	2.86
10111247	101	11/12	Kaiserslautern	Hamburg	2012-03-31	0	1	2.57	3.29	2.69
10111248	101	11/12	Bayer Leverkusen	Freiburg	2012-03-31	0	2	1.68	3.74	4.99
10111249	101	11/12	Nurnberg	Bayern Munich	2012-03-31	0	1	8.71	4.69	1.36
10111250	101	11/12	Werder Bremen	Mainz	2012-03-31	0	3	2.07	3.38	3.47
10111251	101	11/12	Hannover	Gladbach	2012-04-01	2	1	2.64	3.24	2.65
10111252	101	11/12	Hoffenheim	Schalke 04	2012-04-01	1	1	2.91	3.33	2.37
10111253	101	11/12	Bayern Munich	Augsburg	2012-04-07	2	1	1.13	8.02	19.7
10111254	101	11/12	FC Koln	Werder Bremen	2012-04-07	1	1	2.86	3.39	2.39
10111255	101	11/12	Freiburg	Nurnberg	2012-04-07	2	2	2.13	3.32	3.38
10111256	101	11/12	Kaiserslautern	Hoffenheim	2012-04-07	1	2	2.78	3.3	2.49
10111257	101	11/12	Gladbach	Hertha Berlin	2012-04-07	0	0	1.6	3.74	5.88
10111258	101	11/12	VfB Stuttgart	Mainz	2012-04-07	4	1	2.01	3.41	3.67
10111259	101	11/12	Wolfsburg	Bor. Dortmund	2012-04-07	1	3	5.56	3.93	1.59
10111260	101	11/12	Hamburg	Bayer Leverkusen	2012-04-08	1	1	2.71	3.29	2.57
10111261	101	11/12	Schalke 04	Hannover	2012-04-08	3	0	1.69	3.71	4.9
10111262	101	11/12	Augsburg	VfB Stuttgart	2012-04-10	1	3	2.78	3.35	2.48
10111263	101	11/12	Hertha Berlin	Freiburg	2012-04-10	1	2	2.13	3.4	3.38
10111264	101	11/12	Mainz	FC Koln	2012-04-10	4	0	1.53	4.14	6.07
10111265	101	11/12	Werder Bremen	Gladbach	2012-04-10	2	2	2.43	3.35	2.87
10111266	101	11/12	Bor. Dortmund	Bayern Munich	2012-04-11	1	0	2.55	3.34	2.7
10111267	101	11/12	Hannover	Wolfsburg	2012-04-11	2	0	2.1	3.44	3.37
10111268	101	11/12	Hoffenheim	Hamburg	2012-04-11	4	0	2.17	3.34	3.29
10111269	101	11/12	Bayer Leverkusen	Kaiserslautern	2012-04-11	3	1	1.42	4.47	7.43
10111270	101	11/12	Nurnberg	Schalke 04	2012-04-11	4	1	3	3.32	2.32
10111271	101	11/12	VfB Stuttgart	Werder Bremen	2012-04-13	4	1	1.77	3.76	4.38
10111272	101	11/12	Bayern Munich	Mainz	2012-04-14	0	0	1.3	5.24	10.17
10111273	101	11/12	Hamburg	Hannover	2012-04-14	1	0	2.33	3.32	2.99
10111274	101	11/12	Kaiserslautern	Nurnberg	2012-04-14	0	2	2.9	3.33	2.38
10111275	101	11/12	Bayer Leverkusen	Hertha Berlin	2012-04-14	3	3	1.54	3.99	6.13
10111276	101	11/12	Schalke 04	Bor. Dortmund	2012-04-14	1	2	3.27	3.4	2.16
10111277	101	11/12	Wolfsburg	Augsburg	2012-04-14	1	2	1.77	3.64	4.49
10111278	101	11/12	Freiburg	Hoffenheim	2012-04-15	0	0	2.28	3.36	3.06
10111279	101	11/12	Gladbach	FC Koln	2012-04-15	3	0	1.5	4.16	6.52
10111280	101	11/12	Mainz	Wolfsburg	2012-04-20	0	0	1.98	3.57	3.64
10111281	101	11/12	Bor. Dortmund	Gladbach	2012-04-21	2	0	1.44	4.2	7.51
10111282	101	11/12	FC Koln	VfB Stuttgart	2012-04-21	1	1	3.79	3.66	1.9
10111283	101	11/12	Hertha Berlin	Kaiserslautern	2012-04-21	1	2	1.55	3.98	5.95
10111284	101	11/12	Hoffenheim	Bayer Leverkusen	2012-04-21	0	1	2.38	3.36	2.89
10111285	101	11/12	Nurnberg	Hamburg	2012-04-21	1	1	2.19	3.33	3.26
10111286	101	11/12	Werder Bremen	Bayern Munich	2012-04-21	1	2	3.11	3.41	2.23
10111287	101	11/12	Augsburg	Schalke 04	2012-04-22	1	1	3.14	3.38	2.22
10111288	101	11/12	Hannover	Freiburg	2012-04-22	0	0	1.86	3.55	4.13
10111289	101	11/12	Bayern Munich	VfB Stuttgart	2012-04-28	2	0	1.67	3.83	4.85
10111290	101	11/12	Freiburg	FC Koln	2012-04-28	4	1	2.27	3.4	2.99
10111291	101	11/12	Hamburg	Mainz	2012-04-28	0	0	2.12	3.33	3.4
10111292	101	11/12	Hoffenheim	Nurnberg	2012-04-28	2	3	1.91	3.49	3.89
10111293	101	11/12	Kaiserslautern	Bor. Dortmund	2012-04-28	2	5	6.64	4.12	1.49
10111294	101	11/12	Bayer Leverkusen	Hannover	2012-04-28	1	0	1.85	3.56	4.09
10111295	101	11/12	Gladbach	Augsburg	2012-04-28	0	0	1.74	3.62	4.62
10111296	101	11/12	Schalke 04	Hertha Berlin	2012-04-28	4	0	1.45	4.33	6.72
10111297	101	11/12	Wolfsburg	Werder Bremen	2012-04-28	3	1	2.08	3.49	3.33
10111298	101	11/12	Augsburg	Hamburg	2012-05-05	1	0	2.4	3.35	2.83
10111299	101	11/12	Bor. Dortmund	Freiburg	2012-05-05	4	0	1.3	5.24	9.5
10111300	101	11/12	FC Koln	Bayern Munich	2012-05-05	1	4	4.69	3.88	1.67
10111301	101	11/12	Hannover	Kaiserslautern	2012-05-05	2	1	1.35	4.73	8.4
10111302	101	11/12	Hertha Berlin	Hoffenheim	2012-05-05	3	1	1.95	3.59	3.58
10111303	101	11/12	Mainz	Gladbach	2012-05-05	0	3	2.33	3.33	2.91
10111304	101	11/12	Nurnberg	Bayer Leverkusen	2012-05-05	1	4	2.52	3.35	2.67
10111305	101	11/12	VfB Stuttgart	Wolfsburg	2012-05-05	3	2	1.89	3.71	3.71
10111306	101	11/12	Werder Bremen	Schalke 04	2012-05-05	2	3	2.51	3.47	2.62
10112001	101	12/13	Bor. Dortmund	Werder Bremen	2012-08-24	2	1	1.3	5.45	9.71
10112002	101	12/13	Augsburg	Fortuna Dusseldorf	2012-08-25	0	2	2.05	3.37	3.58
10112003	101	12/13	Eintracht Frankfurt	Bayer Leverkusen	2012-08-25	2	1	2.87	3.35	2.4
10112004	101	12/13	Freiburg	Mainz	2012-08-25	1	1	2.53	3.26	2.77
10112005	101	12/13	Greuther Furth	Bayern Munich	2012-08-25	0	3	8.13	4.63	1.38
10112006	101	12/13	Hamburg	Nurnberg	2012-08-25	0	1	2.1	3.31	3.51
10112007	101	12/13	Gladbach	Hoffenheim	2012-08-25	2	1	1.96	3.38	3.89
10112008	101	12/13	Hannover	Schalke 04	2012-08-26	2	2	2.84	3.35	2.42
10112009	101	12/13	VfB Stuttgart	Wolfsburg	2012-08-26	0	1	1.98	3.44	3.72
10112010	101	12/13	Mainz	Greuther Furth	2012-08-31	0	1	1.83	3.5	4.43
10112011	101	12/13	Fortuna Dusseldorf	Gladbach	2012-09-01	0	0	2.98	3.31	2.35
10112012	101	12/13	Hoffenheim	Eintracht Frankfurt	2012-09-01	0	4	2.04	3.39	3.61
10112013	101	12/13	Bayer Leverkusen	Freiburg	2012-09-01	2	0	1.6	3.89	5.58
10112014	101	12/13	Nurnberg	Bor. Dortmund	2012-09-01	1	1	6.11	3.92	1.55
10112015	101	12/13	Schalke 04	Augsburg	2012-09-01	3	1	1.37	4.67	8.52
10112016	101	12/13	Werder Bremen	Hamburg	2012-09-01	2	0	1.75	3.67	4.58
10112017	101	12/13	Bayern Munich	VfB Stuttgart	2012-09-02	6	1	1.26	5.59	10.89
10112018	101	12/13	Wolfsburg	Hannover	2012-09-02	0	4	1.96	3.51	3.73
10112019	101	12/13	Augsburg	Wolfsburg	2012-09-14	0	0	2.61	3.37	2.67
10112020	101	12/13	Bayern Munich	Mainz	2012-09-15	3	1	1.18	6.89	15.69
10112021	101	12/13	Bor. Dortmund	Bayer Leverkusen	2012-09-15	3	0	1.47	4.18	7.1
10112022	101	12/13	Greuther Furth	Schalke 04	2012-09-15	0	2	3.92	3.45	1.94
10112023	101	12/13	Hannover	Werder Bremen	2012-09-15	3	2	2.3	3.39	3.01
10112024	101	12/13	Gladbach	Nurnberg	2012-09-15	2	3	1.96	3.36	3.94
10112025	101	12/13	VfB Stuttgart	Fortuna Dusseldorf	2012-09-15	0	0	1.65	3.76	5.3
10112026	101	12/13	Eintracht Frankfurt	Hamburg	2012-09-16	3	2	2.03	3.42	3.65
10112027	101	12/13	Freiburg	Hoffenheim	2012-09-16	5	3	2.39	3.32	2.92
10112028	101	12/13	Nurnberg	Eintracht Frankfurt	2012-09-21	1	2	2.17	3.37	3.29
10112029	101	12/13	Fortuna Dusseldorf	Freiburg	2012-09-22	0	0	2.19	3.32	3.28
10112030	101	12/13	Hamburg	Bor. Dortmund	2012-09-22	3	2	5.58	3.94	1.59
10112031	101	12/13	Mainz	Augsburg	2012-09-22	2	0	1.73	3.56	4.89
10112032	101	12/13	Schalke 04	Bayern Munich	2012-09-22	0	2	3.85	3.47	1.94
10112033	101	12/13	Wolfsburg	Greuther Furth	2012-09-22	1	1	1.8	3.56	4.4
10112034	101	12/13	Hoffenheim	Hannover	2012-09-23	3	1	2.49	3.38	2.73
10112035	101	12/13	Bayer Leverkusen	Gladbach	2012-09-23	1	1	1.99	3.42	3.72
10112036	101	12/13	Werder Bremen	VfB Stuttgart	2012-09-23	2	2	1.92	3.51	3.87
10112037	101	12/13	Bayern Munich	Wolfsburg	2012-09-25	3	0	1.2	6.68	14.03
10112038	101	12/13	Eintracht Frankfurt	Bor. Dortmund	2012-09-25	3	3	4.6	3.78	1.74
10112039	101	12/13	Greuther Furth	Fortuna Dusseldorf	2012-09-25	0	2	2.23	3.23	3.32
10112040	101	12/13	Schalke 04	Mainz	2012-09-25	3	0	1.52	4.07	6.46
10112041	101	12/13	Augsburg	Bayer Leverkusen	2012-09-26	1	3	3.06	3.28	2.33
10112042	101	12/13	Freiburg	Werder Bremen	2012-09-26	1	2	2.58	3.39	2.64
10112043	101	12/13	Hannover	Nurnberg	2012-09-26	4	1	2.13	3.35	3.41
10112044	101	12/13	Gladbach	Hamburg	2012-09-26	2	2	1.87	3.48	4.17
10112045	101	12/13	VfB Stuttgart	Hoffenheim	2012-09-26	0	3	1.84	3.61	4.16
10112046	101	12/13	Fortuna Dusseldorf	Schalke 04	2012-09-28	2	2	4.52	3.52	1.82
10112047	101	12/13	Bor. Dortmund	Gladbach	2012-09-29	5	0	1.38	4.61	8.52
10112048	101	12/13	Hamburg	Hannover	2012-09-29	1	0	2.3	3.41	3.01
10112049	101	12/13	Hoffenheim	Augsburg	2012-09-29	0	0	1.76	3.66	4.53
10112050	101	12/13	Bayer Leverkusen	Greuther Furth	2012-09-29	2	0	1.48	4.19	6.77
10112051	101	12/13	Nurnberg	VfB Stuttgart	2012-09-29	0	2	2.23	3.43	3.11
10112052	101	12/13	Werder Bremen	Bayern Munich	2012-09-29	0	2	5.79	4.18	1.54
10112053	101	12/13	Eintracht Frankfurt	Freiburg	2012-09-30	2	1	1.74	3.72	4.53
10112054	101	12/13	Wolfsburg	Mainz	2012-09-30	0	2	2.21	3.37	3.22
10112055	101	12/13	Augsburg	Werder Bremen	2012-10-05	3	1	2.76	3.41	2.49
10112056	101	12/13	Bayern Munich	Hoffenheim	2012-10-06	2	0	1.16	7.29	16.5
10112057	101	12/13	Freiburg	Nurnberg	2012-10-06	3	0	2.17	3.39	3.28
10112058	101	12/13	Greuther Furth	Hamburg	2012-10-06	0	1	2.76	3.32	2.51
10112059	101	12/13	Mainz	Fortuna Dusseldorf	2012-10-06	1	0	1.88	3.39	4.24
10112060	101	12/13	Schalke 04	Wolfsburg	2012-10-06	3	0	1.43	4.35	7.42
10112061	101	12/13	Hannover	Bor. Dortmund	2012-10-07	1	1	4.9	3.8	1.68
10112062	101	12/13	Gladbach	Eintracht Frankfurt	2012-10-07	2	0	2.31	3.41	2.99
10112063	101	12/13	VfB Stuttgart	Bayer Leverkusen	2012-10-07	2	2	2.5	3.37	2.72
10112064	101	12/13	Hoffenheim	Greuther Furth	2012-10-19	3	3	1.85	3.49	4.38
10112065	101	12/13	Bor. Dortmund	Schalke 04	2012-10-20	1	2	1.68	3.81	4.95
10112066	101	12/13	Eintracht Frankfurt	Hannover	2012-10-20	3	1	2.16	3.44	3.24
10112067	101	12/13	Fortuna Dusseldorf	Bayern Munich	2012-10-20	0	5	10.19	5.01	1.31
10112068	101	12/13	Bayer Leverkusen	Mainz	2012-10-20	2	2	1.66	3.78	5.21
10112069	101	12/13	Werder Bremen	Gladbach	2012-10-20	4	0	2.18	3.38	3.28
10112070	101	12/13	Wolfsburg	Freiburg	2012-10-20	0	2	2.26	3.4	3.09
10112071	101	12/13	Hamburg	VfB Stuttgart	2012-10-21	0	1	2.25	3.39	3.12
10112072	101	12/13	Nurnberg	Augsburg	2012-10-21	0	0	2.01	3.35	3.77
10112073	101	12/13	Augsburg	Hamburg	2012-10-26	0	2	2.2	3.36	3.29
10112074	101	12/13	Fortuna Dusseldorf	Wolfsburg	2012-10-27	1	4	2.33	3.29	3.06
10112075	101	12/13	Freiburg	Bor. Dortmund	2012-10-27	0	2	5.49	3.75	1.64
10112076	101	12/13	Greuther Furth	Werder Bremen	2012-10-27	1	1	2.67	3.34	2.59
10112077	101	12/13	Mainz	Hoffenheim	2012-10-27	3	0	2.05	3.42	3.56
10112078	101	12/13	Schalke 04	Nurnberg	2012-10-27	1	0	1.29	5.35	10.11
10112079	101	12/13	Bayern Munich	Bayer Leverkusen	2012-10-28	1	2	1.24	5.93	12.11
10112080	101	12/13	Hannover	Gladbach	2012-10-28	2	3	1.92	3.5	3.93
10112081	101	12/13	VfB Stuttgart	Eintracht Frankfurt	2012-10-28	2	1	2.16	3.45	3.26
10112082	101	12/13	Eintracht Frankfurt	Greuther Furth	2012-11-02	1	1	1.61	3.95	5.56
10112083	101	12/13	Bor. Dortmund	VfB Stuttgart	2012-11-03	0	0	1.36	4.9	8.34
10112084	101	12/13	Hamburg	Bayern Munich	2012-11-03	0	3	8.41	4.76	1.37
10112085	101	12/13	Hannover	Augsburg	2012-11-03	2	0	1.73	3.62	4.8
10112086	101	12/13	Hoffenheim	Schalke 04	2012-11-03	3	2	4.23	3.68	1.81
10112087	101	12/13	Gladbach	Freiburg	2012-11-03	1	1	2.2	3.33	3.28
10112088	101	12/13	Nurnberg	Wolfsburg	2012-11-03	1	0	2.54	3.34	2.72
10112089	101	12/13	Bayer Leverkusen	Fortuna Dusseldorf	2012-11-04	3	2	1.44	4.35	7.24
10112090	101	12/13	Werder Bremen	Mainz	2012-11-04	2	1	2.04	3.48	3.51
10112091	101	12/13	Mainz	Nurnberg	2012-11-09	2	1	1.8	3.57	4.4
10112092	101	12/13	Augsburg	Bor. Dortmund	2012-11-10	1	3	6.3	4.01	1.53
10112093	101	12/13	Bayern Munich	Eintracht Frankfurt	2012-11-10	2	0	1.17	7.05	15.28
10112094	101	12/13	Fortuna Dusseldorf	Hoffenheim	2012-11-10	1	1	2.79	3.29	2.49
10112095	101	12/13	Freiburg	Hamburg	2012-11-10	0	0	2.05	3.44	3.52
10112096	101	12/13	Schalke 04	Werder Bremen	2012-11-10	2	1	1.48	4.36	6.44
10112097	101	12/13	Greuther Furth	Gladbach	2012-11-11	2	4	2.61	3.23	2.71
10112098	101	12/13	VfB Stuttgart	Hannover	2012-11-11	2	4	2.01	3.48	3.61
10112099	101	12/13	Wolfsburg	Bayer Leverkusen	2012-11-11	3	1	3.19	3.43	2.18
10112100	101	12/13	Bor. Dortmund	Greuther Furth	2012-11-17	3	1	1.18	6.93	15.69
10112101	101	12/13	Eintracht Frankfurt	Augsburg	2012-11-17	4	2	1.76	3.68	4.54
10112102	101	12/13	Hamburg	Mainz	2012-11-17	1	0	2.4	3.34	2.91
10112103	101	12/13	Hannover	Freiburg	2012-11-17	1	2	2.03	3.46	3.57
10112104	101	12/13	Bayer Leverkusen	Schalke 04	2012-11-17	2	0	2.7	3.4	2.52
10112105	101	12/13	Gladbach	VfB Stuttgart	2012-11-17	1	2	2.46	3.37	2.8
10112106	101	12/13	Nurnberg	Bayern Munich	2012-11-17	1	1	11.31	5.39	1.28
10112107	101	12/13	Hoffenheim	Wolfsburg	2012-11-18	1	3	2.3	3.38	3.02
10112108	101	12/13	Werder Bremen	Fortuna Dusseldorf	2012-11-18	2	1	1.54	4.07	6
10112109	101	12/13	Fortuna Dusseldorf	Hamburg	2012-11-23	2	0	2.94	3.34	2.4
10112110	101	12/13	Bayern Munich	Hannover	2012-11-24	5	0	1.17	7.14	15.11
10112111	101	12/13	Greuther Furth	Nurnberg	2012-11-24	0	0	2.46	3.32	2.83
10112112	101	12/13	Mainz	Bor. Dortmund	2012-11-24	1	2	5.39	3.77	1.64
10112113	101	12/13	Schalke 04	Eintracht Frankfurt	2012-11-24	1	1	1.49	4.36	6.19
10112114	101	12/13	Wolfsburg	Werder Bremen	2012-11-24	1	1	2.25	3.47	3.04
10112115	101	12/13	Augsburg	Gladbach	2012-11-25	1	1	2.35	3.31	3.01
10112116	101	12/13	Freiburg	VfB Stuttgart	2012-11-25	3	0	2.25	3.41	3.08
10112117	101	12/13	Hoffenheim	Bayer Leverkusen	2012-11-25	1	2	3.08	3.43	2.25
10112118	101	12/13	Bor. Dortmund	Fortuna Dusseldorf	2012-11-27	1	1	1.14	7.93	20.14
10112119	101	12/13	Eintracht Frankfurt	Mainz	2012-11-27	1	3	2.07	3.47	3.48
10112120	101	12/13	Hamburg	Schalke 04	2012-11-27	3	1	4.3	3.62	1.82
10112121	101	12/13	Hannover	Greuther Furth	2012-11-27	2	0	1.75	3.66	4.72
10112122	101	12/13	Freiburg	Bayern Munich	2012-11-28	0	2	8.52	4.78	1.36
10112123	101	12/13	Gladbach	Wolfsburg	2012-11-28	2	0	2.39	3.36	2.89
10112124	101	12/13	Nurnberg	Hoffenheim	2012-11-28	4	2	2.36	3.36	2.93
10112125	101	12/13	VfB Stuttgart	Augsburg	2012-11-28	2	1	1.63	3.88	5.24
10112126	101	12/13	Werder Bremen	Bayer Leverkusen	2012-11-28	1	4	2.59	3.4	2.62
10112127	101	12/13	Fortuna Dusseldorf	Eintracht Frankfurt	2012-11-30	4	0	2.92	3.34	2.41
10112128	101	12/13	Augsburg	Freiburg	2012-12-01	1	1	2.56	3.26	2.7
10112129	101	12/13	Bayern Munich	Bor. Dortmund	2012-12-01	1	1	1.75	3.77	4.35
10112130	101	12/13	Greuther Furth	VfB Stuttgart	2012-12-01	0	1	3.04	3.32	2.3
10112131	101	12/13	Bayer Leverkusen	Nurnberg	2012-12-01	1	0	1.46	4.29	6.66
10112132	101	12/13	Mainz	Hannover	2012-12-01	2	1	2	3.42	3.64
10112133	101	12/13	Schalke 04	Gladbach	2012-12-01	1	1	1.45	4.38	6.62
10112134	101	12/13	Hoffenheim	Werder Bremen	2012-12-02	1	4	2.55	3.32	2.66
10112135	101	12/13	Wolfsburg	Hamburg	2012-12-02	1	1	1.94	3.48	3.77
10112136	101	12/13	Hamburg	Hoffenheim	2012-12-07	2	0	2.02	3.47	3.67
10112137	101	12/13	Augsburg	Bayern Munich	2012-12-08	0	2	11.76	5.38	1.27
10112138	101	12/13	Bor. Dortmund	Wolfsburg	2012-12-08	2	3	1.28	5.56	10.15
10112139	101	12/13	Eintracht Frankfurt	Werder Bremen	2012-12-08	4	1	2.39	3.49	2.8
10112140	101	12/13	Freiburg	Greuther Furth	2012-12-08	1	0	1.7	3.64	5.06
10112141	101	12/13	Nurnberg	Fortuna Dusseldorf	2012-12-08	2	0	1.91	3.44	4.03
10112142	101	12/13	VfB Stuttgart	Schalke 04	2012-12-08	3	1	2.91	3.36	2.38
10112143	101	12/13	Hannover	Bayer Leverkusen	2012-12-09	3	2	2.83	3.42	2.4
10112144	101	12/13	Gladbach	Mainz	2012-12-09	2	0	2.38	3.3	2.93
10112145	101	12/13	Bayern Munich	Gladbach	2012-12-14	1	1	1.17	7.42	16.32
10112146	101	12/13	Fortuna Dusseldorf	Hannover	2012-12-15	2	1	2.81	3.24	2.51
10112147	101	12/13	Greuther Furth	Augsburg	2012-12-15	1	1	2.37	3.2	3.06
10112148	101	12/13	Bayer Leverkusen	Hamburg	2012-12-15	3	0	1.61	3.87	5.47
10112149	101	12/13	Mainz	VfB Stuttgart	2012-12-15	3	1	2.26	3.35	3.13
10112150	101	12/13	Schalke 04	Freiburg	2012-12-15	1	3	1.66	3.77	5.17
10112151	101	12/13	Wolfsburg	Eintracht Frankfurt	2012-12-15	0	2	2.09	3.52	3.33
10112152	101	12/13	Hoffenheim	Bor. Dortmund	2012-12-16	1	3	6.65	4.29	1.48
10112153	101	12/13	Werder Bremen	Nurnberg	2012-12-16	1	1	1.86	3.6	4.08
10112154	101	12/13	Schalke 04	Hannover	2013-01-18	5	4	1.69	3.84	4.91
10112155	101	12/13	Bayern Munich	Greuther Furth	2013-01-19	2	0	1.1	9.03	24.56
10112156	101	12/13	Hoffenheim	Gladbach	2013-01-19	0	0	2.42	3.32	2.89
10112157	101	12/13	Bayer Leverkusen	Eintracht Frankfurt	2013-01-19	3	1	1.65	3.96	4.99
10112158	101	12/13	Mainz	Freiburg	2013-01-19	0	0	2.12	3.32	3.47
10112159	101	12/13	Werder Bremen	Bor. Dortmund	2013-01-19	0	5	4.86	3.84	1.68
10112160	101	12/13	Wolfsburg	VfB Stuttgart	2013-01-19	2	0	2.12	3.45	3.34
10112161	101	12/13	Fortuna Dusseldorf	Augsburg	2013-01-20	2	3	2.33	3.24	3.1
10112162	101	12/13	Nurnberg	Hamburg	2013-01-20	1	1	2.31	3.27	3.1
10112163	101	12/13	Bor. Dortmund	Nurnberg	2013-01-25	3	0	1.2	6.58	13.99
10112164	101	12/13	Augsburg	Schalke 04	2013-01-26	0	0	3.66	3.47	2
10112165	101	12/13	Eintracht Frankfurt	Hoffenheim	2013-01-26	2	1	1.97	3.49	3.72
10112166	101	12/13	Freiburg	Bayer Leverkusen	2013-01-26	0	0	2.75	3.31	2.53
10112167	101	12/13	Greuther Furth	Mainz	2013-01-26	0	3	3.05	3.26	2.33
10112168	101	12/13	Hannover	Wolfsburg	2013-01-26	2	1	2.25	3.37	3.11
10112169	101	12/13	Gladbach	Fortuna Dusseldorf	2013-01-26	2	1	1.67	3.69	5.27
10112170	101	12/13	Hamburg	Werder Bremen	2013-01-27	3	2	2.39	3.35	2.87
10112171	101	12/13	VfB Stuttgart	Bayern Munich	2013-01-27	0	2	7.21	4.61	1.42
10112172	101	12/13	Werder Bremen	Hannover	2013-02-01	2	0	1.88	3.8	3.86
10112173	101	12/13	Fortuna Dusseldorf	VfB Stuttgart	2013-02-02	3	1	3.09	3.31	2.3
10112174	101	12/13	Hamburg	Eintracht Frankfurt	2013-02-02	0	2	2.27	3.43	3.07
10112175	101	12/13	Hoffenheim	Freiburg	2013-02-02	2	1	2.55	3.28	2.76
10112176	101	12/13	Mainz	Bayern Munich	2013-02-02	0	3	7.78	4.49	1.41
10112177	101	12/13	Schalke 04	Greuther Furth	2013-02-02	1	2	1.34	4.88	9.09
10112178	101	12/13	Wolfsburg	Augsburg	2013-02-02	1	1	1.85	3.45	4.39
10112179	101	12/13	Bayer Leverkusen	Bor. Dortmund	2013-02-03	2	3	3.26	3.47	2.15
10112180	101	12/13	Nurnberg	Gladbach	2013-02-03	2	1	2.4	3.23	3
10112181	101	12/13	Bayern Munich	Schalke 04	2013-02-09	4	0	1.24	5.96	11.68
10112182	101	12/13	Bor. Dortmund	Hamburg	2013-02-09	1	4	1.26	5.73	10.92
10112183	101	12/13	Eintracht Frankfurt	Nurnberg	2013-02-09	0	0	1.84	3.59	4.17
10112184	101	12/13	Greuther Furth	Wolfsburg	2013-02-09	0	1	2.95	3.24	2.41
10112185	101	12/13	Hannover	Hoffenheim	2013-02-09	1	0	2.17	3.44	3.22
10112186	101	12/13	Gladbach	Bayer Leverkusen	2013-02-09	3	3	3.18	3.35	2.23
10112187	101	12/13	VfB Stuttgart	Werder Bremen	2013-02-09	1	4	2.37	3.43	2.88
10112188	101	12/13	Augsburg	Mainz	2013-02-10	1	1	2.61	3.2	2.73
10112189	101	12/13	Freiburg	Fortuna Dusseldorf	2013-02-10	1	0	1.61	3.79	5.67
10112190	101	12/13	Wolfsburg	Bayern Munich	2013-02-15	0	2	7.85	4.75	1.4
10112191	101	12/13	Bor. Dortmund	Eintracht Frankfurt	2013-02-16	3	0	1.4	4.82	7.32
10112192	101	12/13	Fortuna Dusseldorf	Greuther Furth	2013-02-16	1	0	2.3	3.23	3.18
10112193	101	12/13	Hamburg	Gladbach	2013-02-16	1	0	1.96	3.46	3.77
10112194	101	12/13	Bayer Leverkusen	Augsburg	2013-02-16	2	1	1.5	4.21	6.29
10112195	101	12/13	Mainz	Schalke 04	2013-02-16	2	2	2.22	3.34	3.23
10112196	101	12/13	Werder Bremen	Freiburg	2013-02-16	2	3	2	3.5	3.68
10112197	101	12/13	Hoffenheim	VfB Stuttgart	2013-02-17	0	1	2.22	3.36	3.19
10112198	101	12/13	Nurnberg	Hannover	2013-02-17	2	2	2.05	3.37	3.57
10112199	101	12/13	Freiburg	Eintracht Frankfurt	2013-02-22	0	0	2.02	3.49	3.62
10112200	101	12/13	Augsburg	Hoffenheim	2013-02-23	2	1	2.19	3.28	3.34
10112201	101	12/13	Bayern Munich	Werder Bremen	2013-02-23	6	1	1.19	6.65	14.16
10112202	101	12/13	Hannover	Hamburg	2013-02-23	5	1	2.52	3.36	2.72
10112203	101	12/13	Mainz	Wolfsburg	2013-02-23	1	1	2.02	3.41	3.65
10112204	101	12/13	Schalke 04	Fortuna Dusseldorf	2013-02-23	2	1	1.5	4.2	6.47
10112205	101	12/13	VfB Stuttgart	Nurnberg	2013-02-23	1	1	2.13	3.37	3.38
10112206	101	12/13	Greuther Furth	Bayer Leverkusen	2013-02-24	0	0	4.44	3.6	1.78
10112207	101	12/13	Gladbach	Bor. Dortmund	2013-02-24	1	1	5.11	3.9	1.63
10112208	101	12/13	Eintracht Frankfurt	Gladbach	2013-03-01	0	1	2.05	3.41	3.62
10112209	101	12/13	Bor. Dortmund	Hannover	2013-03-02	3	1	1.31	5.48	8.58
10112210	101	12/13	Hamburg	Greuther Furth	2013-03-02	1	1	1.62	3.77	5.54
10112211	101	12/13	Bayer Leverkusen	VfB Stuttgart	2013-03-02	2	1	1.55	4.1	5.84
10112212	101	12/13	Nurnberg	Freiburg	2013-03-02	1	1	2.57	3.23	2.76
10112213	101	12/13	Werder Bremen	Augsburg	2013-03-02	0	1	1.8	3.65	4.31
10112214	101	12/13	Wolfsburg	Schalke 04	2013-03-02	1	4	2.62	3.32	2.63
10112215	101	12/13	Fortuna Dusseldorf	Mainz	2013-03-03	1	1	2.91	3.27	2.43
10112216	101	12/13	Hoffenheim	Bayern Munich	2013-03-03	0	1	11.22	5.62	1.26
10112217	101	12/13	Augsburg	Nurnberg	2013-03-08	1	2	2.17	3.26	3.47
10112218	101	12/13	Bayern Munich	Fortuna Dusseldorf	2013-03-09	3	2	1.12	8.4	22.12
10112219	101	12/13	Freiburg	Wolfsburg	2013-03-09	2	5	1.91	3.46	4
10112220	101	12/13	Greuther Furth	Hoffenheim	2013-03-09	0	3	2.59	3.23	2.72
10112221	101	12/13	Mainz	Bayer Leverkusen	2013-03-09	1	0	2.99	3.32	2.35
10112222	101	12/13	Gladbach	Werder Bremen	2013-03-09	1	1	2.26	3.38	3.06
10112223	101	12/13	Schalke 04	Bor. Dortmund	2013-03-09	2	1	3.55	3.47	2.03
10112224	101	12/13	Hannover	Eintracht Frankfurt	2013-03-10	0	0	2.33	3.4	2.92
10112225	101	12/13	VfB Stuttgart	Hamburg	2013-03-10	0	1	2.32	3.37	2.98
10112226	101	12/13	Wolfsburg	Fortuna Dusseldorf	2013-03-15	1	1	1.82	3.52	4.48
10112227	101	12/13	Bor. Dortmund	Freiburg	2013-03-16	5	1	1.39	4.93	7.34
10112228	101	12/13	Hamburg	Augsburg	2013-03-16	0	1	1.9	3.44	4.09
10112229	101	12/13	Hoffenheim	Mainz	2013-03-16	0	0	2.52	3.28	2.78
10112230	101	12/13	Bayer Leverkusen	Bayern Munich	2013-03-16	1	2	4.24	3.6	1.83
10112231	101	12/13	Nurnberg	Schalke 04	2013-03-16	3	0	3.14	3.34	2.26
10112232	101	12/13	Werder Bremen	Greuther Furth	2013-03-16	2	2	1.51	4.19	6.24
10112233	101	12/13	Eintracht Frankfurt	VfB Stuttgart	2013-03-17	1	2	1.98	3.41	3.71
10112234	101	12/13	Gladbach	Hannover	2013-03-17	1	0	2.03	3.42	3.61
10112235	101	12/13	Augsburg	Hannover	2013-03-30	0	2	2.08	3.33	3.55
10112236	101	12/13	Bayern Munich	Hamburg	2013-03-30	9	2	1.3	5.45	9.33
10112237	101	12/13	Fortuna Dusseldorf	Bayer Leverkusen	2013-03-30	1	4	4.16	3.53	1.86
10112238	101	12/13	Freiburg	Gladbach	2013-03-30	2	0	2.02	3.38	3.68
10112239	101	12/13	Mainz	Werder Bremen	2013-03-30	1	1	2.14	3.4	3.36
10112240	101	12/13	Schalke 04	Hoffenheim	2013-03-30	3	0	1.56	4.13	5.59
10112241	101	12/13	VfB Stuttgart	Bor. Dortmund	2013-03-30	1	2	3.93	3.54	1.91
10112242	101	12/13	Greuther Furth	Eintracht Frankfurt	2013-03-31	2	3	3.09	3.28	2.3
10112243	101	12/13	Wolfsburg	Nurnberg	2013-03-31	2	2	2.06	3.39	3.53
10112244	101	12/13	Hoffenheim	Fortuna Dusseldorf	2013-04-05	3	0	2.01	3.39	3.82
10112245	101	12/13	Bor. Dortmund	Augsburg	2013-04-06	4	2	1.33	5.33	8.43
10112246	101	12/13	Eintracht Frankfurt	Bayern Munich	2013-04-06	0	1	5.7	4.05	1.57
10112247	101	12/13	Hamburg	Freiburg	2013-04-06	0	1	2.29	3.34	3.1
10112248	101	12/13	Bayer Leverkusen	Wolfsburg	2013-04-06	1	1	1.51	4.28	6.1
10112249	101	12/13	Gladbach	Greuther Furth	2013-04-06	1	0	1.62	3.9	5.42
10112250	101	12/13	Werder Bremen	Schalke 04	2013-04-06	0	2	2.6	3.46	2.59
10112251	101	12/13	Hannover	VfB Stuttgart	2013-04-07	0	0	2.32	3.34	3.04
10112252	101	12/13	Nurnberg	Mainz	2013-04-07	2	1	2.41	3.26	2.96
10112253	101	12/13	Freiburg	Hannover	2013-04-12	3	1	1.71	3.74	4.93
10112254	101	12/13	Bayern Munich	Nurnberg	2013-04-13	4	0	1.22	6.18	13.12
10112255	101	12/13	Fortuna Dusseldorf	Werder Bremen	2013-04-13	2	2	2.79	3.34	2.48
10112256	101	12/13	Greuther Furth	Bor. Dortmund	2013-04-13	1	6	7.34	4.41	1.44
10112257	101	12/13	Mainz	Hamburg	2013-04-13	1	2	2.07	3.4	3.52
10112258	101	12/13	Schalke 04	Bayer Leverkusen	2013-04-13	2	2	2.34	3.38	2.98
10112259	101	12/13	Wolfsburg	Hoffenheim	2013-04-13	2	2	2.14	3.38	3.38
10112260	101	12/13	Augsburg	Eintracht Frankfurt	2013-04-14	2	0	2.38	3.26	3.02
10112261	101	12/13	VfB Stuttgart	Gladbach	2013-04-14	2	0	2.25	3.29	3.22
10112262	101	12/13	Gladbach	Augsburg	2013-04-19	1	0	2.31	3.28	3.15
10112263	101	12/13	Bor. Dortmund	Mainz	2013-04-20	2	0	1.48	4.3	6.45
10112264	101	12/13	Eintracht Frankfurt	Schalke 04	2013-04-20	1	0	3.01	3.4	2.3
10112265	101	12/13	Hamburg	Fortuna Dusseldorf	2013-04-20	2	1	1.82	3.58	4.32
10112266	101	12/13	Hannover	Bayern Munich	2013-04-20	1	6	5.67	3.93	1.59
10112267	101	12/13	Bayer Leverkusen	Hoffenheim	2013-04-20	5	0	1.47	4.31	6.86
10112268	101	12/13	Werder Bremen	Wolfsburg	2013-04-20	0	3	2.09	3.48	3.38
10112269	101	12/13	Nurnberg	Greuther Furth	2013-04-21	0	1	1.72	3.59	4.95
10112270	101	12/13	VfB Stuttgart	Freiburg	2013-04-21	2	1	2.4	3.33	2.92
10112271	101	12/13	Greuther Furth	Hannover	2013-04-26	2	3	2.36	3.35	3
10112272	101	12/13	Augsburg	VfB Stuttgart	2013-04-27	3	0	2.22	3.35	3.2
10112273	101	12/13	Bayern Munich	Freiburg	2013-04-27	1	0	1.22	5.99	12.75
10112274	101	12/13	Fortuna Dusseldorf	Bor. Dortmund	2013-04-27	1	2	4.76	3.8	1.7
10112275	101	12/13	Hoffenheim	Nurnberg	2013-04-27	2	1	2.02	3.4	3.68
10112276	101	12/13	Bayer Leverkusen	Werder Bremen	2013-04-27	1	0	1.43	4.6	6.89
10112277	101	12/13	Wolfsburg	Gladbach	2013-04-27	3	1	2.15	3.34	3.38
10112278	101	12/13	Mainz	Eintracht Frankfurt	2013-04-28	0	0	2.06	3.42	3.54
10112279	101	12/13	Schalke 04	Hamburg	2013-04-28	4	1	1.57	4.07	5.59
10112280	101	12/13	Gladbach	Schalke 04	2013-05-03	0	1	3.47	3.46	2.1
10112281	101	12/13	Bor. Dortmund	Bayern Munich	2013-05-04	1	1	3.03	3.33	2.28
10112282	101	12/13	Eintracht Frankfurt	Fortuna Dusseldorf	2013-05-04	3	1	1.82	3.55	4.39
10112283	101	12/13	Hannover	Mainz	2013-05-04	2	2	2.38	3.36	2.93
10112284	101	12/13	Nurnberg	Bayer Leverkusen	2013-05-04	0	2	3.94	3.57	1.9
10112285	101	12/13	VfB Stuttgart	Greuther Furth	2013-05-04	0	2	1.67	3.73	5.11
10112286	101	12/13	Werder Bremen	Hoffenheim	2013-05-04	2	2	2.06	3.54	3.39
10112287	101	12/13	Freiburg	Augsburg	2013-05-05	2	0	2	3.45	3.7
10112288	101	12/13	Hamburg	Wolfsburg	2013-05-05	1	1	2.23	3.44	3.11
10112289	101	12/13	Bayern Munich	Augsburg	2013-05-11	3	0	1.2	6.6	13.09
10112290	101	12/13	Fortuna Dusseldorf	Nurnberg	2013-05-11	1	2	1.84	3.57	4.15
10112291	101	12/13	Greuther Furth	Freiburg	2013-05-11	1	2	4.41	3.66	1.77
10112292	101	12/13	Hoffenheim	Hamburg	2013-05-11	1	4	1.88	3.71	3.78
10112293	101	12/13	Bayer Leverkusen	Hannover	2013-05-11	3	1	1.32	5.18	8.77
10112294	101	12/13	Mainz	Gladbach	2013-05-11	2	4	2.18	3.38	3.21
10112295	101	12/13	Schalke 04	VfB Stuttgart	2013-05-11	1	2	1.36	4.89	7.79
10112296	101	12/13	Werder Bremen	Eintracht Frankfurt	2013-05-11	1	1	2.17	3.5	3.14
10112297	101	12/13	Wolfsburg	Bor. Dortmund	2013-05-11	3	3	3.95	3.7	1.84
10112298	101	12/13	Augsburg	Greuther Furth	2013-05-18	3	1	1.46	4.42	6.81
10112299	101	12/13	Bor. Dortmund	Hoffenheim	2013-05-18	1	2	1.37	5.21	7.31
10112300	101	12/13	Eintracht Frankfurt	Wolfsburg	2013-05-18	2	2	1.98	3.59	3.63
10112301	101	12/13	Freiburg	Schalke 04	2013-05-18	1	2	2.84	3.5	2.38
10112302	101	12/13	Hamburg	Bayer Leverkusen	2013-05-18	0	1	3.17	3.75	2.09
10112303	101	12/13	Hannover	Fortuna Dusseldorf	2013-05-18	3	0	2.35	3.6	2.8
10112304	101	12/13	Gladbach	Bayern Munich	2013-05-18	3	4	6.78	4.42	1.46
10112305	101	12/13	Nurnberg	Werder Bremen	2013-05-18	3	2	2.45	3.5	2.73
10112306	101	12/13	VfB Stuttgart	Mainz	2013-05-18	2	2	2.05	3.58	3.43
10113001	101	13/14	Bayern Munich	Gladbach	2013-08-09	3	1	1.13	8.33	18.53
10113002	101	13/14	Augsburg	Bor. Dortmund	2013-08-10	0	4	7.37	4.26	1.44
10113003	101	13/14	Braunschweig	Werder Bremen	2013-08-10	0	1	2.83	3.34	2.44
10113004	101	13/14	Hannover	Wolfsburg	2013-08-10	2	0	2.65	3.34	2.59
10113005	101	13/14	Hertha Berlin	Eintracht Frankfurt	2013-08-10	6	1	2.31	3.33	3.04
10113006	101	13/14	Hoffenheim	Nurnberg	2013-08-10	2	2	2.08	3.32	3.52
10113007	101	13/14	Bayer Leverkusen	Freiburg	2013-08-10	3	1	1.44	4.37	7.09
10113008	101	13/14	Mainz	VfB Stuttgart	2013-08-11	3	2	2.4	3.31	2.91
10113009	101	13/14	Schalke 04	Hamburg	2013-08-11	3	3	1.44	4.46	6.91
10113010	101	13/14	Eintracht Frankfurt	Bayern Munich	2013-08-17	0	1	10.49	5.65	1.27
10113011	101	13/14	Freiburg	Mainz	2013-08-17	1	2	2.31	3.34	3.03
10113012	101	13/14	Hamburg	Hoffenheim	2013-08-17	1	5	2.05	3.45	3.54
10113013	101	13/14	Gladbach	Hannover	2013-08-17	3	0	1.82	3.55	4.35
10113014	101	13/14	VfB Stuttgart	Bayer Leverkusen	2013-08-17	0	1	3.36	3.42	2.12
10113015	101	13/14	Werder Bremen	Augsburg	2013-08-17	1	0	1.9	3.47	4.04
10113016	101	13/14	Wolfsburg	Schalke 04	2013-08-17	4	0	2.86	3.35	2.42
10113017	101	13/14	Bor. Dortmund	Braunschweig	2013-08-18	2	1	1.14	7.88	18.16
10113018	101	13/14	Nurnberg	Hertha Berlin	2013-08-18	2	2	2.35	3.32	2.98
10113019	101	13/14	Bor. Dortmund	Werder Bremen	2013-08-23	1	0	1.22	6.29	12.22
10113020	101	13/14	Bayern Munich	Nurnberg	2013-08-24	2	0	1.09	9.59	23.5
10113021	101	13/14	Hannover	Schalke 04	2013-08-24	2	1	2.67	3.43	2.51
10113022	101	13/14	Hertha Berlin	Hamburg	2013-08-24	1	0	1.88	3.63	3.91
10113023	101	13/14	Hoffenheim	Freiburg	2013-08-24	3	3	1.78	3.69	4.36
10113024	101	13/14	Bayer Leverkusen	Gladbach	2013-08-24	4	2	1.65	3.81	5.18
10113025	101	13/14	Mainz	Wolfsburg	2013-08-24	2	0	2.66	3.35	2.57
10113026	101	13/14	Augsburg	VfB Stuttgart	2013-08-25	2	1	2.34	3.33	2.99
10113027	101	13/14	Braunschweig	Eintracht Frankfurt	2013-08-25	0	2	2.79	3.28	2.51
10113028	101	13/14	Freiburg	Bayern Munich	2013-08-27	1	1	11.19	5.71	1.26
10113029	101	13/14	Hamburg	Braunschweig	2013-08-31	4	0	1.76	3.66	4.54
10113030	101	13/14	Hannover	Mainz	2013-08-31	4	1	2.49	3.36	2.75
10113031	101	13/14	Gladbach	Werder Bremen	2013-08-31	4	1	1.78	3.66	4.38
10113032	101	13/14	Nurnberg	Augsburg	2013-08-31	0	1	2.44	3.29	2.86
10113033	101	13/14	Schalke 04	Bayer Leverkusen	2013-08-31	2	0	3.19	3.45	2.18
10113034	101	13/14	Wolfsburg	Hertha Berlin	2013-08-31	2	0	1.92	3.58	3.78
10113035	101	13/14	Eintracht Frankfurt	Bor. Dortmund	2013-09-01	1	2	6.04	4.34	1.5
10113036	101	13/14	VfB Stuttgart	Hoffenheim	2013-09-01	6	2	2.35	3.41	2.91
10113037	101	13/14	Hertha Berlin	VfB Stuttgart	2013-09-13	0	1	2.23	3.45	3.13
10113038	101	13/14	Augsburg	Freiburg	2013-09-14	2	1	2.02	3.36	3.69
10113039	101	13/14	Bayern Munich	Hannover	2013-09-14	2	0	1.11	8.82	19.6
10113040	101	13/14	Bor. Dortmund	Hamburg	2013-09-14	6	2	1.26	5.88	10.54
10113041	101	13/14	Bayer Leverkusen	Wolfsburg	2013-09-14	3	1	1.76	3.72	4.41
10113042	101	13/14	Mainz	Schalke 04	2013-09-14	0	1	2.63	3.37	2.59
10113043	101	13/14	Werder Bremen	Eintracht Frankfurt	2013-09-14	0	3	2.43	3.34	2.84
10113044	101	13/14	Braunschweig	Nurnberg	2013-09-15	1	1	2.73	3.24	2.58
10113045	101	13/14	Hoffenheim	Gladbach	2013-09-15	2	1	2.6	3.4	2.59
10113046	101	13/14	Gladbach	Braunschweig	2013-09-20	4	1	1.38	4.66	8.69
10113047	101	13/14	Hamburg	Werder Bremen	2013-09-21	0	2	1.97	3.53	3.64
10113048	101	13/14	Hannover	Augsburg	2013-09-21	2	1	2.46	3.34	2.8
10113049	101	13/14	Mainz	Bayer Leverkusen	2013-09-21	1	4	3.38	3.44	2.09
10113050	101	13/14	Nurnberg	Bor. Dortmund	2013-09-21	1	1	8.28	5.12	1.34
10113051	101	13/14	Schalke 04	Bayern Munich	2013-09-21	0	4	5.71	4.23	1.53
10113052	101	13/14	Wolfsburg	Hoffenheim	2013-09-21	2	1	1.72	3.78	4.61
10113053	101	13/14	Freiburg	Hertha Berlin	2013-09-22	1	1	2.49	3.34	2.75
10113054	101	13/14	VfB Stuttgart	Eintracht Frankfurt	2013-09-22	1	1	2.18	3.45	3.16
10113055	101	13/14	Augsburg	Gladbach	2013-09-27	2	2	2.44	3.34	2.87
10113056	101	13/14	Bayern Munich	Wolfsburg	2013-09-28	1	0	1.15	7.87	15.7
10113057	101	13/14	Bor. Dortmund	Freiburg	2013-09-28	5	0	1.2	6.71	13.12
10113058	101	13/14	Eintracht Frankfurt	Hamburg	2013-09-28	2	2	1.81	3.73	4.14
10113059	101	13/14	Hertha Berlin	Mainz	2013-09-28	3	1	2.06	3.43	3.52
10113060	101	13/14	Hoffenheim	Schalke 04	2013-09-28	3	3	2.79	3.38	2.45
10113061	101	13/14	Bayer Leverkusen	Hannover	2013-09-28	2	0	1.35	4.92	8.47
10113062	101	13/14	Braunschweig	VfB Stuttgart	2013-09-29	0	4	3.67	3.48	1.99
10113063	101	13/14	Werder Bremen	Nurnberg	2013-09-29	3	3	2.06	3.37	3.57
10113064	101	13/14	Hannover	Hertha Berlin	2013-10-04	1	1	2.27	3.4	3.11
10113065	101	13/14	Bayer Leverkusen	Bayern Munich	2013-10-05	1	1	5.14	3.9	1.63
10113066	101	13/14	Mainz	Hoffenheim	2013-10-05	2	2	2.31	3.4	2.98
10113067	101	13/14	Gladbach	Bor. Dortmund	2013-10-05	2	0	4.82	3.87	1.68
10113068	101	13/14	Schalke 04	Augsburg	2013-10-05	4	1	1.73	3.7	4.68
10113069	101	13/14	VfB Stuttgart	Werder Bremen	2013-10-05	1	1	1.76	3.74	4.42
10113070	101	13/14	Wolfsburg	Braunschweig	2013-10-05	0	2	1.28	5.51	10.26
10113071	101	13/14	Freiburg	Eintracht Frankfurt	2013-10-06	1	1	2.73	3.32	2.54
10113072	101	13/14	Nurnberg	Hamburg	2013-10-06	0	5	2.44	3.39	2.8
10113073	101	13/14	Hoffenheim	Bayer Leverkusen	2013-10-18	1	2	3.49	3.52	2.06
10113074	101	13/14	Bayern Munich	Mainz	2013-10-19	4	1	1.1	9.31	22.75
10113075	101	13/14	Braunschweig	Schalke 04	2013-10-19	2	3	4.88	3.7	1.71
10113076	101	13/14	Bor. Dortmund	Hannover	2013-10-19	1	0	1.21	6.58	12.51
10113077	101	13/14	Eintracht Frankfurt	Nurnberg	2013-10-19	1	1	1.57	3.94	5.86
10113078	101	13/14	Hertha Berlin	Gladbach	2013-10-19	1	0	2.44	3.32	2.86
10113079	101	13/14	Werder Bremen	Freiburg	2013-10-19	0	0	2	3.44	3.7
10113080	101	13/14	Augsburg	Wolfsburg	2013-10-20	1	2	2.4	3.31	2.92
10113081	101	13/14	Hamburg	VfB Stuttgart	2013-10-20	3	3	2.37	3.46	2.85
10113082	101	13/14	VfB Stuttgart	Nurnberg	2013-10-25	1	1	1.64	3.91	5.24
10113083	101	13/14	Bayern Munich	Hertha Berlin	2013-10-26	3	2	1.1	9.65	22.81
10113084	101	13/14	Hannover	Hoffenheim	2013-10-26	1	4	2.28	3.46	2.96
10113085	101	13/14	Bayer Leverkusen	Augsburg	2013-10-26	2	1	1.5	4.23	6.2
10113086	101	13/14	Mainz	Braunschweig	2013-10-26	2	0	1.57	3.99	5.67
10113087	101	13/14	Schalke 04	Bor. Dortmund	2013-10-26	1	3	4.05	3.71	1.83
10113088	101	13/14	Wolfsburg	Werder Bremen	2013-10-26	3	0	1.66	3.75	5.11
10113089	101	13/14	Freiburg	Hamburg	2013-10-27	0	3	2.59	3.34	2.62
10113090	101	13/14	Gladbach	Eintracht Frankfurt	2013-10-27	4	1	2.05	3.47	3.48
10113091	101	13/14	Bor. Dortmund	VfB Stuttgart	2013-11-01	6	1	1.25	6.05	11.51
10113092	101	13/14	Braunschweig	Bayer Leverkusen	2013-11-02	1	0	6.73	4.17	1.48
10113093	101	13/14	Eintracht Frankfurt	Wolfsburg	2013-11-02	1	2	2.37	3.3	2.97
10113094	101	13/14	Hamburg	Gladbach	2013-11-02	0	2	2.28	3.47	2.99
10113095	101	13/14	Hertha Berlin	Schalke 04	2013-11-02	0	2	2.3	3.36	3.03
10113096	101	13/14	Hoffenheim	Bayern Munich	2013-11-02	1	2	9.93	5.69	1.27
10113097	101	13/14	Nurnberg	Freiburg	2013-11-02	0	3	2.02	3.42	3.62
10113098	101	13/14	Augsburg	Mainz	2013-11-03	2	1	2.01	3.38	3.68
10113099	101	13/14	Werder Bremen	Hannover	2013-11-03	3	2	2.23	3.36	3.16
10113100	101	13/14	Hannover	Braunschweig	2013-11-08	0	0	1.66	3.77	5.29
10113101	101	13/14	Bayern Munich	Augsburg	2013-11-09	3	0	1.12	8.47	19.95
10113102	101	13/14	Hoffenheim	Hertha Berlin	2013-11-09	2	3	2.17	3.42	3.24
10113103	101	13/14	Bayer Leverkusen	Hamburg	2013-11-09	5	3	1.54	4.17	5.8
10113104	101	13/14	Gladbach	Nurnberg	2013-11-09	3	1	1.53	4.12	6.1
10113105	101	13/14	Schalke 04	Werder Bremen	2013-11-09	3	1	1.6	3.99	5.32
10113106	101	13/14	Wolfsburg	Bor. Dortmund	2013-11-09	2	1	4.58	3.78	1.73
10113107	101	13/14	Freiburg	VfB Stuttgart	2013-11-10	1	3	2.96	3.34	2.35
10113108	101	13/14	Mainz	Eintracht Frankfurt	2013-11-10	1	0	2.49	3.3	2.81
10113109	101	13/14	VfB Stuttgart	Gladbach	2013-11-22	0	2	2.26	3.44	3.09
10113110	101	13/14	Augsburg	Hoffenheim	2013-11-23	2	0	2.14	3.4	3.31
10113111	101	13/14	Braunschweig	Freiburg	2013-11-23	0	1	2.37	3.27	3
10113112	101	13/14	Bor. Dortmund	Bayern Munich	2013-11-23	0	3	3.52	3.5	2.04
10113113	101	13/14	Eintracht Frankfurt	Schalke 04	2013-11-23	3	3	2.61	3.36	2.61
10113114	101	13/14	Hertha Berlin	Bayer Leverkusen	2013-11-23	0	1	2.92	3.34	2.37
10113115	101	13/14	Nurnberg	Wolfsburg	2013-11-23	1	1	3.3	3.33	2.17
10113116	101	13/14	Hamburg	Hannover	2013-11-24	3	1	2.04	3.48	3.51
10113117	101	13/14	Werder Bremen	Mainz	2013-11-24	2	3	2.39	3.34	2.91
10113118	101	13/14	Wolfsburg	Hamburg	2013-11-29	1	1	1.8	3.74	4.24
10113119	101	13/14	Bayern Munich	Braunschweig	2013-11-30	2	0	1.06	11.62	33.2
10113120	101	13/14	Hertha Berlin	Augsburg	2013-11-30	0	0	2	3.38	3.74
10113121	101	13/14	Hoffenheim	Werder Bremen	2013-11-30	4	4	1.8	3.71	4.24
10113122	101	13/14	Bayer Leverkusen	Nurnberg	2013-11-30	3	0	1.42	4.69	6.87
10113123	101	13/14	Mainz	Bor. Dortmund	2013-11-30	1	3	5.31	4.15	1.58
10113124	101	13/14	Schalke 04	VfB Stuttgart	2013-11-30	3	0	1.74	3.77	4.49
10113125	101	13/14	Hannover	Eintracht Frankfurt	2013-12-01	2	0	2.41	3.38	2.84
10113126	101	13/14	Gladbach	Freiburg	2013-12-01	1	0	1.43	4.4	7.34
10113127	101	13/14	Nurnberg	Mainz	2013-12-06	1	1	2.5	3.32	2.83
10113128	101	13/14	Bor. Dortmund	Bayer Leverkusen	2013-12-07	0	1	1.53	4.26	5.89
10113129	101	13/14	Eintracht Frankfurt	Hoffenheim	2013-12-07	1	2	2.12	3.52	3.29
10113130	101	13/14	Hamburg	Augsburg	2013-12-07	0	1	2.05	3.46	3.54
10113131	101	13/14	Gladbach	Schalke 04	2013-12-07	2	1	2.23	3.44	3.11
10113132	101	13/14	VfB Stuttgart	Hannover	2013-12-07	4	2	1.98	3.5	3.72
10113133	101	13/14	Werder Bremen	Bayern Munich	2013-12-07	0	7	11.15	6.22	1.24
10113134	101	13/14	Braunschweig	Hertha Berlin	2013-12-08	0	2	3.58	3.32	2.09
10113135	101	13/14	Freiburg	Wolfsburg	2013-12-08	0	3	3.67	3.44	2.01
10113136	101	13/14	Hertha Berlin	Werder Bremen	2013-12-13	3	2	1.62	4.01	5.36
10113137	101	13/14	Augsburg	Braunschweig	2013-12-14	4	1	1.5	4.09	6.71
10113138	101	13/14	Bayern Munich	Hamburg	2013-12-14	3	1	1.09	10.11	24.81
10113139	101	13/14	Hannover	Nurnberg	2013-12-14	3	3	1.95	3.51	3.8
10113140	101	13/14	Hoffenheim	Bor. Dortmund	2013-12-14	2	2	4.5	3.87	1.73
10113141	101	13/14	Mainz	Gladbach	2013-12-14	0	0	2.71	3.3	2.57
10113142	101	13/14	Wolfsburg	VfB Stuttgart	2013-12-14	3	1	1.77	3.7	4.48
10113143	101	13/14	Bayer Leverkusen	Eintracht Frankfurt	2013-12-15	0	1	1.48	4.23	6.75
10113144	101	13/14	Schalke 04	Freiburg	2013-12-15	2	0	1.41	4.59	7.53
10113145	101	13/14	Eintracht Frankfurt	Augsburg	2013-12-20	1	1	2.32	3.33	3.1
10113146	101	13/14	Braunschweig	Hoffenheim	2013-12-21	1	0	3.95	3.52	1.91
10113147	101	13/14	Bor. Dortmund	Hertha Berlin	2013-12-21	1	2	1.36	4.97	8.05
10113148	101	13/14	Freiburg	Hannover	2013-12-21	2	1	2.5	3.27	2.82
10113149	101	13/14	Hamburg	Mainz	2013-12-21	2	3	2.05	3.41	3.6
10113150	101	13/14	Nurnberg	Schalke 04	2013-12-21	0	0	3.35	3.42	2.13
10113151	101	13/14	Werder Bremen	Bayer Leverkusen	2013-12-21	1	0	4.43	3.71	1.77
10113152	101	13/14	Gladbach	Wolfsburg	2013-12-22	2	2	2.16	3.32	3.37
10113153	101	13/14	Gladbach	Bayern Munich	2014-01-24	0	2	7.07	4.55	1.45
10113154	101	13/14	Bor. Dortmund	Augsburg	2014-01-25	2	2	1.31	5.32	9.46
10113155	101	13/14	Eintracht Frankfurt	Hertha Berlin	2014-01-25	1	0	2.36	3.34	2.99
10113156	101	13/14	Freiburg	Bayer Leverkusen	2014-01-25	3	2	4.73	3.67	1.74
10113157	101	13/14	Nurnberg	Hoffenheim	2014-01-25	4	0	2.56	3.37	2.69
10113158	101	13/14	VfB Stuttgart	Mainz	2014-01-25	1	2	2.05	3.46	3.53
10113159	101	13/14	Wolfsburg	Hannover	2014-01-25	1	3	1.57	4.01	5.84
10113160	101	13/14	Hamburg	Schalke 04	2014-01-26	0	3	2.76	3.46	2.45
10113161	101	13/14	Werder Bremen	Braunschweig	2014-01-26	0	0	1.84	3.56	4.26
10113162	101	13/14	VfB Stuttgart	Bayern Munich	2014-01-29	1	2	10.32	5.94	1.27
10113163	101	13/14	Braunschweig	Bor. Dortmund	2014-01-31	1	2	10.22	5.5	1.3
[truncated: 12,932 more rows]

## Sheet: Elo_Odds_175
date	matchID	teamHome	teamAway	eloHome	eloAway
2007-08-10	10107001	VfB Stuttgart	Schalke 04	1000	1000
2007-08-11	10107002	Bayern Munich	Hansa Rostock	1000	1000
2007-08-11	10107003	Bochum	Werder Bremen	1000	1000
2007-08-11	10107004	Eintracht Frankfurt	Hertha Berlin	1000	1000
2007-08-11	10107005	Hannover	Hamburg	1000	1000
2007-08-11	10107006	Bayer Leverkusen	Cottbus	1000	1000
2007-08-11	10107007	Wolfsburg	Bielefeld	1000	1000
2007-08-11	11107001	Aston Villa	Liverpool	1000	1000
2007-08-11	11107002	Bolton	Newcastle	1000	1000
2007-08-11	11107003	Derby	Portsmouth	1000	1000
2007-08-11	11107004	Everton	Wigan	1000	1000
2007-08-11	11107005	Middlesbrough	Blackburn	1000	1000
2007-08-11	11107006	Sunderland	Tottenham	1000	1000
2007-08-11	11107007	West Ham	Manchester City	1000	1000
2007-08-12	10107008	Bor. Dortmund	Duisburg	1000	1000
2007-08-12	10107009	Nurnberg	Karlsruhe	1000	1000
2007-08-12	11107008	Arsenal	Fulham	1000	1000
2007-08-12	11107009	Chelsea	Birmingham	1000	1000
2007-08-12	11107010	Manchester United	Reading	1000	1000
2007-08-14	11107011	Tottenham	Everton	1031.44	1013.49
2007-08-15	11107012	Birmingham	Sunderland	958.194	968.565
2007-08-15	11107013	Fulham	Bolton	967.364	984.855
2007-08-15	11107014	Manchester City	Derby	1003.36	974.611
2007-08-15	11107015	Portsmouth	Manchester United	1025.39	1039.19
2007-08-15	11107016	Reading	Chelsea	960.813	1041.81
2007-08-15	11107017	Wigan	Middlesbrough	986.509	984.963
2007-08-17	10107010	Karlsruhe	Hannover	993.927	980.805
2007-08-18	10107011	Bielefeld	Eintracht Frankfurt	997.426	986.566
2007-08-18	10107012	Duisburg	Wolfsburg	982.917	1002.57
2007-08-18	10107013	Hansa Rostock	Nurnberg	957.866	1006.07
2007-08-18	10107014	Hertha Berlin	VfB Stuttgart	1013.43	987.6
2007-08-18	10107015	Schalke 04	Bor. Dortmund	1012.4	1017.08
2007-08-18	10107016	Werder Bremen	Bayern Munich	1036.62	1042.13
2007-08-18	11107018	Birmingham	West Ham	946.864	996.639
2007-08-18	11107019	Fulham	Middlesbrough	961.256	998.235
2007-08-18	11107020	Newcastle	Aston Villa	1015.14	960.994
2007-08-18	11107021	Portsmouth	Bolton	973.322	990.964
2007-08-18	11107022	Reading	Everton	922.077	1011.75
2007-08-18	11107023	Tottenham	Derby	1033.18	966.317
2007-08-18	11107024	Wigan	Sunderland	973.238	979.895
2007-08-19	10107017	Cottbus	Bochum	982.447	963.38
2007-08-19	10107018	Hamburg	Bayer Leverkusen	1019.19	1017.55
2007-08-19	11107025	Blackburn	Arsenal	1015.04	1032.64
2007-08-19	11107026	Liverpool	Chelsea	1039.01	1080.54
2007-08-19	11107027	Manchester City	Manchester United	1011.66	1091.25
2007-08-24	10107019	Bochum	Hamburg	980.395	1014.05
2007-08-25	10107020	Bayern Munich	Hannover	1078.84	998.26
2007-08-25	10107021	Bielefeld	Hertha Berlin	987.49	978.733
2007-08-25	10107022	Bor. Dortmund	Cottbus	1008.64	965.433
2007-08-25	10107023	Bayer Leverkusen	Karlsruhe	1022.7	976.472
2007-08-25	10107024	Nurnberg	Werder Bremen	1015.39	999.912
2007-08-25	10107025	VfB Stuttgart	Duisburg	1022.3	973.147
2007-08-25	11107028	Arsenal	Manchester City	1059.18	988.174
2007-08-25	11107029	Aston Villa	Fulham	969.687	965.398
2007-08-25	11107030	Bolton	Reading	983.244	927.973
2007-08-25	11107031	Chelsea	Portsmouth	1085.64	981.042
2007-08-25	11107032	Derby	Birmingham	956.502	944.872
2007-08-25	11107033	Everton	Blackburn	1005.85	988.49
2007-08-25	11107034	Sunderland	Liverpool	990.983	1033.91
2007-08-25	11107035	West Ham	Wigan	998.631	962.15
2007-08-25	12107001	Real Madrid	Athletico Madrid	1000	1000
2007-08-25	12107002	Sevilla	Getafe	1000	1000
2007-08-25	13107001	Juventus Turin	Livorno	1000	1000
2007-08-25	13107002	Lazio Rom	Torino	1000	1000
2007-08-26	10107026	Eintracht Frankfurt	Hansa Rostock	996.502	948.549
2007-08-26	10107027	Wolfsburg	Schalke 04	1012.34	1020.84
2007-08-26	11107036	Manchester United	Tottenham	1114.74	1043
2007-08-26	11107037	Middlesbrough	Newcastle	994.093	1006.45
2007-08-26	12107003	Athletico Bilbao	Osasuna	1000	1000
2007-08-26	12107004	Espanol Barcelona	Valladolid	1000	1000
2007-08-26	12107005	La Coruna	Almeria	1000	1000
2007-08-26	12107006	Mallorca	Levante	1000	1000
2007-08-26	12107007	Murcia	Zaragoza	1000	1000
2007-08-26	12107008	Recreativo	Betis Sevilla	1000	1000
2007-08-26	12107009	Santander	Barcelona	1000	1000
2007-08-26	12107010	Valencia	Villarreal	1000	1000
2007-08-26	13107003	Fiorentina	Empoli	1000	1000
2007-08-26	13107004	Genoa	Milan	1000	1000
2007-08-26	13107005	Inter	Udinese	1000	1000
2007-08-26	13107006	Napoli	Cagliari	1000	1000
2007-08-26	13107007	Palermo	Roma	1000	1000
2007-08-26	13107008	Parma	Catania	1000	1000
2007-08-26	13107009	Reggina	Atalanta Bergamo	1000	1000
2007-08-26	13107010	Siena	Sampdoria	1000	1000
2007-08-31	10107028	Schalke 04	Bayer Leverkusen	1051.51	1027.95
2007-09-01	10107029	Cottbus	Nurnberg	961.216	993.153
2007-09-01	10107030	Duisburg	Bielefeld	960.128	971.988
2007-09-01	10107031	Hannover	Bochum	975.788	959.232
2007-09-01	10107032	Hansa Rostock	Bor. Dortmund	950.098	1012.86
2007-09-01	10107033	Hertha Berlin	Wolfsburg	994.235	981.673
2007-09-01	10107034	Werder Bremen	Eintracht Frankfurt	1022.15	994.953
2007-09-01	11107038	Bolton	Everton	960.449	997.973
2007-09-01	11107039	Fulham	Tottenham	958.589	1039.1
2007-09-01	11107040	Liverpool	Derby	1078.04	939.636
2007-09-01	11107041	Manchester United	Sunderland	1118.63	946.846
2007-09-01	11107042	Middlesbrough	Birmingham	978.456	961.737
2007-09-01	11107043	Newcastle	Wigan	1022.09	969.174
2007-09-01	11107044	Reading	West Ham	950.767	991.607
2007-09-01	12107011	Levante	Murcia	995.715	967.631
2007-09-01	12107012	Zaragoza	Santander	1032.37	937.821
2007-09-01	13107011	Empoli	Inter	978.394	1036.49
2007-09-02	10107035	Hamburg	Bayern Munich	1035.21	1101.31
2007-09-02	10107036	Karlsruhe	VfB Stuttgart	971.222	1035.32
2007-09-02	11107045	Arsenal	Portsmouth	1059.53	968.645
2007-09-02	11107046	Aston Villa	Chelsea	976.496	1098.04
2007-09-02	11107047	Blackburn	Manchester City	996.367	987.826
2007-09-02	12107013	Almeria	Valencia	987.039	1009.66
2007-09-02	12107014	Athletico Madrid	Mallorca	991.535	1004.28
2007-09-02	12107015	Barcelona	Athletico Bilbao	1062.18	995.905
2007-09-02	12107016	Betis Sevilla	Espanol Barcelona	1008.79	1005.79
2007-09-02	12107017	Getafe	Recreativo	973.582	991.211
2007-09-02	12107018	Valladolid	La Coruna	994.208	1012.96
2007-09-02	12107019	Villarreal	Real Madrid	990.338	1008.47
2007-09-02	13107012	Atalanta Bergamo	Parma	1011.56	1006.62
2007-09-02	13107013	Cagliari	Juventus Turin	995.124	1031.81
2007-09-02	13107014	Catania	Genoa	993.379	945.515
2007-09-02	13107015	Livorno	Palermo	968.185	971.718
2007-09-02	13107016	Roma	Siena	1028.28	981.992
2007-09-02	13107017	Sampdoria	Lazio Rom	1018.01	1009.13
2007-09-02	13107018	Torino	Reggina	990.869	988.444
2007-09-02	13107019	Udinese	Napoli	963.506	1004.88
2007-09-03	13107020	Milan	Fiorentina	1054.48	1021.61
2007-09-14	10107037	Bor. Dortmund	Werder Bremen	1027.92	1032.57
2007-09-15	10107038	Bayern Munich	Schalke 04	1128.47	1054.12
2007-09-15	10107039	Bielefeld	Hansa Rostock	981.367	935.042
2007-09-15	10107040	Eintracht Frankfurt	Hamburg	984.529	1008.05
2007-09-15	10107041	Bayer Leverkusen	Bochum	1025.34	965.629
2007-09-15	10107042	Nurnberg	Hannover	1008.57	969.391
2007-09-15	10107043	VfB Stuttgart	Cottbus	1054.72	945.798
2007-09-15	11107048	Birmingham	Bolton	967.332	955.161
2007-09-15	11107049	Chelsea	Blackburn	1121.1	986.603
2007-09-15	11107050	Everton	Manchester United	1003.26	1125.86
2007-09-15	11107051	Portsmouth	Liverpool	966.359	1092.14
2007-09-15	11107052	Sunderland	Reading	939.618	952.704
2007-09-15	11107053	Tottenham	Arsenal	1049.16	1061.82
2007-09-15	11107054	West Ham	Middlesbrough	989.67	972.861
2007-09-15	11107055	Wigan	Fulham	970.575	948.526
2007-09-15	12107020	Athletico Bilbao	Zaragoza	970.864	1021.28
2007-09-15	12107021	Real Madrid	Almeria	1030.01	961.285
2007-09-15	12107022	Valencia	Valladolid	1035.42	992.909
2007-09-15	13107021	Lazio Rom	Empoli	1019.43	931.756
2007-09-15	13107022	Siena	Milan	953.969	1066.7
2007-09-16	10107044	Duisburg	Hertha Berlin	950.749	984.399
2007-09-16	10107045	Wolfsburg	Karlsruhe	991.509	951.823
2007-09-16	11107056	Manchester City	Aston Villa	997.59	953.43
2007-09-16	12107023	Espanol Barcelona	Getafe	1011.36	973.228
2007-09-16	12107024	La Coruna	Betis Sevilla	1014.26	1003.22
2007-09-16	12107025	Mallorca	Villarreal	990.606	968.789
2007-09-16	12107026	Murcia	Athletico Madrid	982.976	1005.21
2007-09-16	12107027	Osasuna	Barcelona	1004.1	1087.22
2007-09-16	12107028	Santander	Levante	948.911	980.37
2007-09-16	12107029	Sevilla	Recreativo	1026.42	991.565
2007-09-16	13107023	Fiorentina	Atalanta Bergamo	1009.39	1007.52
2007-09-16	13107024	Genoa	Livorno	966.292	943.181
2007-09-16	13107025	Inter	Catania	1083.13	972.602
2007-09-16	13107026	Juventus Turin	Udinese	1075.91	982.96
2007-09-16	13107027	Napoli	Sampdoria	985.422	1007.71
2007-09-16	13107028	Palermo	Torino	996.722	998.183
2007-09-16	13107029	Parma	Cagliari	1010.65	951.026
2007-09-16	13107030	Reggina	Roma	981.13	1056.31
2007-09-17	11107057	Derby	Newcastle	925.537	1020.69
2007-09-18	90107001	Schalke 04	Valencia	1052.49	1048.74
2007-09-18	90107002	Real Madrid	Werder Bremen	1056.34	1050.29
2007-09-19	90107003	Arsenal	Sevilla	1082.48	1043.79
2007-09-21	10107046	Bochum	Eintracht Frankfurt	966.161	969.339
2007-09-22	10107047	Cottbus	Wolfsburg	941.739	987.276
2007-09-22	10107048	Hamburg	Nurnberg	1023.24	992.369
2007-09-22	10107049	Hansa Rostock	Duisburg	936.939	939.628
2007-09-22	10107050	Hertha Berlin	Bor. Dortmund	995.52	1010.2
2007-09-22	10107051	Schalke 04	Bielefeld	1039.73	979.469
2007-09-22	10107052	Werder Bremen	VfB Stuttgart	1021.54	1058.78
2007-09-22	11107058	Arsenal	Derby	1070.95	905.523
2007-09-22	11107059	Fulham	Manchester City	959.354	977.468
2007-09-22	11107060	Liverpool	Birmingham	1110.75	949.925
2007-09-22	11107061	Middlesbrough	Sunderland	977.337	931.514
2007-09-22	11107062	Reading	Wigan	960.808	959.747
2007-09-22	12107030	Barcelona	Sevilla	1124.38	1055.32
2007-09-22	12107031	Recreativo	Espanol Barcelona	974.189	998.741
2007-09-22	13107031	Milan	Parma	1099.82	989.761
2007-09-22	13107032	Udinese	Reggina	973.559	944.11
2007-09-23	10107053	Hannover	Bayer Leverkusen	985.593	1024.81
2007-09-23	10107054	Karlsruhe	Bayern Munich	956.056	1130.1
2007-09-23	11107063	Aston Villa	Everton	973.553	988.005
2007-09-23	11107064	Blackburn	Portsmouth	985.156	947.754
2007-09-23	11107065	Bolton	Tottenham	972.569	1028.5
2007-09-23	11107066	Manchester United	Chelsea	1141.12	1122.55
2007-09-23	11107067	Newcastle	West Ham	1040.7	985.195
2007-09-23	12107032	Almeria	Mallorca	934.963	970.935
2007-09-23	12107033	Athletico Madrid	Santander	1028.9	959.803
2007-09-23	12107034	Betis Sevilla	Valencia	1016.62	1061.5
2007-09-23	12107035	Getafe	La Coruna	985.852	1000.86
2007-09-23	12107036	Levante	Athletico Bilbao	969.478	968.204
2007-09-23	12107037	Valladolid	Real Madrid	979.582	1085.09
2007-09-23	12107038	Villarreal	Murcia	988.46	959.289
2007-09-23	12107039	Zaragoza	Osasuna	1023.94	966.931
2007-09-23	13107033	Atalanta Bergamo	Lazio Rom	986.451	1016.89
2007-09-23	13107034	Cagliari	Palermo	971.917	1010.39
2007-09-23	13107035	Catania	Fiorentina	953.52	1030.47
2007-09-23	13107036	Empoli	Napoli	934.3	980.565
2007-09-23	13107037	Livorno	Inter	945.08	1102.21
2007-09-23	13107038	Roma	Juventus Turin	1093.33	1085.31
2007-09-23	13107039	Sampdoria	Genoa	1012.57	964.393
2007-09-23	13107040	Torino	Siena	984.517	920.847
2007-09-25	10107055	Bor. Dortmund	Hamburg	1020.42	1029.04
2007-09-25	10107056	Duisburg	Schalke 04	952.295	1050.19
2007-09-25	10107057	Hertha Berlin	Hansa Rostock	985.294	924.271
2007-09-25	10107058	Wolfsburg	Werder Bremen	995.321	1024.92
2007-09-25	12107040	Sevilla	Espanol Barcelona	1060.24	1005.45
2007-09-26	10107059	Bayern Munich	Cottbus	1148.46	933.693
2007-09-26	10107060	Bielefeld	Hannover	969.008	978.772
2007-09-26	10107061	Eintracht Frankfurt	Karlsruhe	978.759	937.696
2007-09-26	10107062	Nurnberg	Bayer Leverkusen	986.572	1031.63
2007-09-26	10107063	VfB Stuttgart	Bochum	1055.4	956.741
2007-09-26	12107041	Athletico Bilbao	Athletico Madrid	980.669	1023.83
2007-09-26	12107042	Barcelona	Zaragoza	1119.46	1018.06
2007-09-26	12107043	La Coruna	Recreativo	1002.54	967.481
2007-09-26	12107044	Mallorca	Valladolid	974.867	951.014
2007-09-26	12107045	Murcia	Almeria	951.557	931.031
2007-09-26	12107046	Osasuna	Levante	972.805	957.013
2007-09-26	12107047	Santander	Villarreal	964.875	996.191
2007-09-26	12107048	Valencia	Getafe	1075.66	984.17
2007-09-26	13107041	Catania	Empoli	937.792	931.512
2007-09-26	13107042	Fiorentina	Roma	1046.2	1095.11
2007-09-26	13107043	Genoa	Udinese	979.234	979.057
2007-09-26	13107044	Inter	Sampdoria	1125.98	997.727
2007-09-26	13107045	Juventus Turin	Reggina	1083.53	938.612
2007-09-26	13107046	Lazio Rom	Cagliari	1023.2	961.397
2007-09-26	13107047	Napoli	Livorno	983.353	921.318
2007-09-26	13107048	Palermo	Milan	1020.91	1113.88
2007-09-26	13107049	Parma	Torino	975.701	980.886
2007-09-26	13107050	Siena	Atalanta Bergamo	924.478	980.132
2007-09-27	12107049	Real Madrid	Betis Sevilla	1113.66	1002.45
2007-09-28	10107064	Schalke 04	Hertha Berlin	1074.43	995.897
2007-09-29	10107065	Bochum	Nurnberg	959.071	979.855
2007-09-29	10107066	Hamburg	Wolfsburg	1036.02	970.29
2007-09-29	10107067	Hansa Rostock	VfB Stuttgart	913.668	1053.07
2007-09-29	10107068	Karlsruhe	Bor. Dortmund	937.769	1013.44
2007-09-29	10107069	Bayer Leverkusen	Bayern Munich	1038.35	1155.05
2007-09-29	10107070	Werder Bremen	Bielefeld	1049.95	962.848
2007-09-29	11107068	Birmingham	Manchester United	941.669	1135.45
2007-09-29	11107069	Chelsea	Fulham	1128.21	946.319
2007-09-29	11107070	Derby	Bolton	894.164	962.552
2007-09-29	11107071	Manchester City	Newcastle	990.503	1026.7
2007-09-29	11107072	Portsmouth	Reading	953.881	955.497
2007-09-29	11107073	Sunderland	Blackburn	944.813	979.028
2007-09-29	11107074	West Ham	Arsenal	999.199	1082.31
2007-09-29	11107075	Wigan	Liverpool	965.058	1119
2007-09-29	12107050	Levante	Barcelona	952.402	1127.14
2007-09-29	12107051	Zaragoza	Sevilla	1010.39	1073.45
2007-09-29	13107051	Livorno	Fiorentina	926.112	1034.8
2007-09-29	13107052	Roma	Inter	1106.51	1128.42
2007-09-30	10107071	Cottbus	Eintracht Frankfurt	927.11	978.686
2007-09-30	10107072	Hannover	Duisburg	984.932	928.062
2007-09-30	11107076	Everton	Middlesbrough	993.938	964.038
2007-09-30	12107052	Almeria	Santander	941.102	950.672
2007-09-30	12107053	Athletico Madrid	Osasuna	1036.74	977.416
2007-09-30	12107054	Betis Sevilla	Mallorca	990.607	966.89
2007-09-30	12107055	Espanol Barcelona	La Coruna	992.24	991.174
2007-09-30	12107056	Getafe	Real Madrid	979.76	1125.5
2007-09-30	12107057	Recreativo	Valencia	978.85	1080.07
2007-09-30	12107058	Valladolid	Murcia	958.991	941.486
2007-09-30	12107059	Villarreal	Athletico Bilbao	1010.39	967.76
2007-09-30	13107053	Cagliari	Siena	962.889	924.999
2007-09-30	13107054	Empoli	Palermo	942.419	1010.69
2007-09-30	13107055	Milan	Catania	1124.1	926.884
2007-09-30	13107056	Napoli	Genoa	978.558	965.26
2007-09-30	13107057	Reggina	Lazio Rom	931.871	1021.71
2007-09-30	13107058	Sampdoria	Atalanta Bergamo	995.284	979.61
2007-09-30	13107059	Torino	Juventus Turin	989.456	1090.27
2007-09-30	13107060	Udinese	Parma	993.03	967.132
2007-10-01	11107077	Tottenham	Aston Villa	1038.51	967.62
2007-10-02	90107004	VfB Stuttgart	Barcelona	1054.06	1152.15
2007-10-02	90107005	Manchester United	Roma	1148.55	1098.92
2007-10-03	90107006	Valencia	Chelsea	1083.1	1125.74
2007-10-03	90107007	Lazio Rom	Real Madrid	1023.24	1139.62
2007-10-05	10107073	Bor. Dortmund	Bochum	1016.84	952.062
2007-10-06	10107074	Bielefeld	Hamburg	958.194	1035.1
2007-10-06	10107075	Duisburg	Werder Bremen	930.817	1054.6
2007-10-06	10107076	Hertha Berlin	Cottbus	995.306	917.292
2007-10-06	10107077	Schalke 04	Karlsruhe	1075.02	934.375
2007-10-06	10107078	VfB Stuttgart	Hannover	1023.24	982.177
2007-10-06	10107079	Wolfsburg	Hansa Rostock	971.207	912.678
2007-10-06	11107078	Aston Villa	West Ham	982.926	973.786
2007-10-06	11107079	Manchester United	Wigan	1151.25	946.815
2007-10-06	12107060	Valencia	Espanol Barcelona	1086.3	994.888
2007-10-06	13107061	Atalanta Bergamo	Udinese	984.333	991.872
2007-10-06	13107062	Inter	Napoli	1136.01	975.001
2007-10-07	10107080	Bayern Munich	Nurnberg	1171.97	986.864
2007-10-07	10107081	Eintracht Frankfurt	Bayer Leverkusen	988.504	1021.42
2007-10-07	11107080	Arsenal	Sunderland	1107.73	933.229
2007-10-07	11107081	Blackburn	Birmingham	990.612	928.569
2007-10-07	11107082	Bolton	Chelsea	964.877	1122.54
2007-10-07	11107083	Fulham	Portsmouth	948.796	963.478
2007-10-07	11107084	Liverpool	Tottenham	1137.25	1023.21
2007-10-07	11107085	Manchester City	Middlesbrough	991.175	963.469
2007-10-07	11107086	Newcastle	Everton	1026.02	994.507
2007-10-07	11107087	Reading	Derby	945.9	891.84
2007-10-07	12107061	Athletico Bilbao	Almeria	962.669	936.97
2007-10-07	12107062	Barcelona	Athletico Madrid	1182.97	1035.1
2007-10-07	12107063	Mallorca	Getafe	980.016	965.645
2007-10-07	12107064	Murcia	Betis Sevilla	939.811	977.481
2007-10-07	12107065	Osasuna	Villarreal	979.059	1015.49
2007-10-07	12107066	Real Madrid	Recreativo	1143.31	975.823
2007-10-07	12107067	Santander	Valladolid	954.804	960.665
2007-10-07	12107068	Sevilla	La Coruna	1079.76	988.525
2007-10-07	12107069	Zaragoza	Levante	1004.09	927.391
2007-10-07	13107063	Catania	Livorno	924.406	917.912
2007-10-07	13107064	Fiorentina	Juventus Turin	1043	1111.3
2007-10-07	13107065	Genoa	Cagliari	968.817	955.124
2007-10-07	13107066	Lazio Rom	Milan	1019.56	1126.58
2007-10-07	13107067	Palermo	Reggina	1017.77	930.339
2007-10-07	13107068	Parma	Roma	968.29	1096.22
2007-10-07	13107069	Siena	Empoli	932.764	935.334
2007-10-07	13107070	Torino	Sampdoria	968.424	990.561
2007-10-19	10107082	Cottbus	Duisburg	909.008	909.64
2007-10-20	10107083	Bochum	Bayern Munich	959.146	1176.52
2007-10-20	10107084	Hamburg	VfB Stuttgart	1045.59	1024.06
2007-10-20	10107085	Hansa Rostock	Schalke 04	916.916	1071.52
2007-10-20	10107086	Bayer Leverkusen	Bor. Dortmund	1033.81	1009.75
2007-10-20	10107087	Nurnberg	Eintracht Frankfurt	982.321	976.116
2007-10-20	10107088	Werder Bremen	Hertha Berlin	1075.78	1003.59
2007-10-20	11107088	Arsenal	Bolton	1116.28	953.17
2007-10-20	11107089	Aston Villa	Manchester United	984.157	1156.13
2007-10-20	11107090	Blackburn	Reading	989.362	944.046
2007-10-20	11107091	Everton	Liverpool	1005.43	1132.69
2007-10-20	11107092	Fulham	Derby	936.025	893.694
2007-10-20	11107093	Manchester City	Birmingham	998.003	929.819
2007-10-20	11107094	Middlesbrough	Chelsea	956.642	1134.24
2007-10-20	11107095	Wigan	Portsmouth	941.935	976.249
2007-10-20	12107070	Espanol Barcelona	Real Madrid	996.217	1145.04
2007-10-20	12107071	La Coruna	Valencia	982.642	1084.97
2007-10-20	12107072	Levante	Sevilla	920.921	1085.64
2007-10-20	12107073	Villarreal	Barcelona	1030.7	1174.98
2007-10-20	13107071	Reggina	Inter	928.395	1138.09
2007-10-20	13107072	Roma	Napoli	1109.96	972.923
2007-10-21	10107089	Hannover	Wolfsburg	981.358	966.969
2007-10-21	10107090	Karlsruhe	Bielefeld	937.875	947.709
2007-10-21	11107096	West Ham	Sunderland	972.556	924.672
2007-10-21	12107074	Almeria	Osasuna	942.615	963.841
2007-10-21	12107075	Athletico Madrid	Zaragoza	1043.08	1010.56
2007-10-21	12107076	Betis Sevilla	Santander	981.129	954.186
2007-10-21	12107077	Getafe	Murcia	971.318	936.163
2007-10-21	12107078	Recreativo	Mallorca	974.091	974.342
2007-10-21	12107079	Valladolid	Athletico Bilbao	961.283	957.024
2007-10-21	13107073	Atalanta Bergamo	Torino	973.867	964.239
2007-10-21	13107074	Cagliari	Catania	957.6	924.695
2007-10-21	13107075	Fiorentina	Siena	1045.56	922.314
2007-10-21	13107076	Juventus Turin	Genoa	1108.75	966.342
2007-10-21	13107077	Livorno	Lazio Rom	917.623	1015.59
2007-10-21	13107078	Milan	Empoli	1130.54	945.785
2007-10-21	13107079	Sampdoria	Parma	994.746	954.555
2007-10-21	13107080	Udinese	Palermo	1002.34	1019.72
2007-10-22	11107097	Newcastle	Tottenham	1015.1	1027.76
2007-10-24	90107008	Werder Bremen	Lazio Rom	1081.75	1019.26
2007-10-24	90107009	Chelsea	Schalke 04	1144.34	1078.89
2007-10-25	90207001	Villarreal	Fiorentina	1023.63	1050.11
2007-10-25	90207002	Tottenham	Getafe	1037.85	959.945
2007-10-26	10107091	Eintracht Frankfurt	Hannover	982.912	973.135
2007-10-27	10107092	Bielefeld	Cottbus	940.142	907.512
2007-10-27	10107093	Hansa Rostock	Karlsruhe	909.546	945.442
2007-10-27	10107094	Hertha Berlin	Bochum	997.617	947.242
2007-10-27	10107095	Schalke 04	Werder Bremen	1069.66	1079.64
2007-10-27	10107096	VfB Stuttgart	Bayer Leverkusen	1033.31	1032.58
2007-10-27	10107097	Wolfsburg	Nurnberg	975.191	975.525
2007-10-27	11107098	Birmingham	Wigan	925.855	925.271
2007-10-27	11107099	Chelsea	Manchester City	1153.56	1001.97
2007-10-27	11107100	Manchester United	Middlesbrough	1161.9	946.546
2007-10-27	11107101	Portsmouth	West Ham	992.913	967.629
2007-10-27	11107102	Reading	Newcastle	941.643	1005.01
2007-10-27	11107103	Sunderland	Fulham	929.599	937.578
2007-10-27	12107080	Athletico Bilbao	Betis Sevilla	967.918	969.372
2007-10-27	12107081	Mallorca	Espanol Barcelona	986.486	994.542
2007-10-27	12107082	Real Madrid	La Coruna	1146.71	979.064
2007-10-27	13107081	Napoli	Juventus Turin	972.34	1108.42
2007-10-27	13107082	Torino	Cagliari	970.73	950.354
2007-10-28	10107098	Bor. Dortmund	Bayern Munich	1010.98	1188.42
2007-10-28	10107099	Duisburg	Hamburg	911.136	1036.33
2007-10-28	11107104	Bolton	Aston Villa	947.167	978.383
2007-10-28	11107105	Derby	Everton	892.141	1002.01
2007-10-28	11107106	Liverpool	Arsenal	1136.12	1122.29
2007-10-28	11107107	Tottenham	Blackburn	1039.53	991.764
2007-10-28	12107083	Barcelona	Almeria	1182.05	935.207
2007-10-28	12107084	Levante	Athletico Madrid	906.75	1037.87
2007-10-28	12107085	Murcia	Recreativo	947.536	961.947
2007-10-28	12107086	Osasuna	Valladolid	971.249	950.389
2007-10-28	12107087	Santander	Getafe	965.943	958.259
2007-10-28	12107088	Sevilla	Valencia	1099.81	1088.55
2007-10-28	12107089	Zaragoza	Villarreal	1015.77	1037.26
2007-10-28	13107083	Catania	Sampdoria	931.941	993.407
2007-10-28	13107084	Empoli	Atalanta Bergamo	943.889	967.376
2007-10-28	13107085	Genoa	Fiorentina	966.666	1036.48
2007-10-28	13107086	Lazio Rom	Udinese	1021.37	998.017
2007-10-28	13107087	Milan	Roma	1132.43	1110.54
2007-10-28	13107088	Palermo	Inter	1024.04	1150.6
2007-10-28	13107089	Parma	Livorno	955.894	913.951
2007-10-28	13107090	Siena	Reggina	917.765	915.885
2007-10-31	12107090	Almeria	Zaragoza	937.836	1007.12
2007-10-31	12107091	Athletico Madrid	Sevilla	1057.57	1087.94
2007-10-31	12107092	Betis Sevilla	Osasuna	973.091	972.881
2007-10-31	12107093	Getafe	Athletico Bilbao	962.934	964.199
2007-10-31	12107094	La Coruna	Mallorca	978.754	978.237
2007-10-31	12107095	Recreativo	Santander	966.351	961.268
2007-10-31	12107096	Valencia	Real Madrid	1100.42	1147.02
2007-10-31	12107097	Villarreal	Levante	1045.91	887.05
2007-10-31	13107091	Atalanta Bergamo	Cagliari	968.964	949.186
2007-10-31	13107092	Fiorentina	Napoli	1043.79	976.386
2007-10-31	13107093	Inter	Genoa	1160.6	959.36
2007-10-31	13107094	Juventus Turin	Empoli	1104.38	942.301
2007-10-31	13107095	Palermo	Parma	1014.04	957.02
2007-10-31	13107096	Reggina	Livorno	915.568	912.826
2007-10-31	13107097	Roma	Lazio Rom	1121.17	1007.89
2007-10-31	13107098	Sampdoria	Milan	992.916	1121.8
2007-10-31	13107099	Siena	Catania	918.083	932.431
2007-10-31	13107100	Udinese	Torino	1011.5	971.898
2007-11-01	12107098	Espanol Barcelona	Murcia	1002.79	943.132
2007-11-01	12107099	Valladolid	Barcelona	948.757	1179.42
2007-11-02	10107100	Cottbus	Schalke 04	910.31	1061.18
2007-11-03	10107101	Bayern Munich	Eintracht Frankfurt	1193.6	968.537
2007-11-03	10107102	Hamburg	Hertha Berlin	1046.18	993.43
2007-11-03	10107103	Hannover	Bor. Dortmund	987.511	1005.81
2007-11-03	10107104	Bayer Leverkusen	Bielefeld	1044.62	937.344
2007-11-03	10107105	Nurnberg	VfB Stuttgart	980.181	1021.27
2007-11-03	10107106	Werder Bremen	Hansa Rostock	1088.13	902.481
2007-11-03	11107108	Arsenal	Manchester United	1140.29	1163.63
2007-11-03	11107109	Aston Villa	Derby	989.633	886.876
2007-11-03	11107110	Blackburn	Liverpool	1009.19	1118.12
2007-11-03	11107111	Everton	Birmingham	1007.27	921.836
2007-11-03	11107112	Fulham	Reading	939.213	936.378
2007-11-03	11107113	Middlesbrough	Tottenham	944.816	1022.11
2007-11-03	11107114	Newcastle	Portsmouth	1010.28	994.833
2007-11-03	11107115	Wigan	Chelsea	929.29	1144.8
2007-11-03	12107100	Mallorca	Valencia	991.158	1093.35
2007-11-03	12107101	Sevilla	Real Madrid	1090.7	1154.09
2007-11-03	13107101	Lazio Rom	Fiorentina	1021.87	1041.71
2007-11-03	13107102	Milan	Torino	1125.7	974.409
2007-11-04	10107107	Bochum	Wolfsburg	951.429	970.536
2007-11-04	10107108	Karlsruhe	Duisburg	952.507	901.291
2007-11-04	11107116	West Ham	Bolton	965.709	935.917
2007-11-04	12107102	Athletico Bilbao	Recreativo	970.504	955.073
2007-11-04	12107103	Athletico Madrid	Villarreal	1054.81	1050.05
2007-11-04	12107104	Barcelona	Betis Sevilla	1187.07	968.207
2007-11-04	12107105	Levante	Almeria	882.909	934.181
2007-11-04	12107106	Murcia	La Coruna	939.989	965.833
2007-11-04	12107107	Osasuna	Getafe	977.765	956.629
2007-11-04	12107108	Santander	Espanol Barcelona	972.546	1005.93
2007-11-04	12107109	Zaragoza	Valladolid	1010.78	941.109
2007-11-04	13107103	Cagliari	Sampdoria	944.994	989.013
2007-11-04	13107104	Catania	Atalanta Bergamo	932.255	973.156
2007-11-04	13107105	Empoli	Roma	940.34	1107.19
2007-11-04	13107106	Genoa	Palermo	961.606	1016.75
2007-11-04	13107107	Juventus Turin	Inter	1106.34	1158.35
2007-11-04	13107108	Livorno	Udinese	909.531	1008.99
2007-11-04	13107109	Napoli	Reggina	978.461	918.863
2007-11-04	13107110	Parma	Siena	954.31	918.259
2007-11-05	11107117	Manchester City	Sunderland	1010.74	927.964
2007-11-06	90107010	Schalke 04	Chelsea	1076.3	1159.08
2007-11-06	90107011	Lazio Rom	Werder Bremen	1005.09	1085.84
2007-11-08	90207003	Bayern Munich	Bolton	1192.85	938.553
2007-11-08	90207004	Nurnberg	Everton	973.068	1001.67
2007-11-09	10107109	Duisburg	Bochum	905.905	937.582
2007-11-10	10107110	Bor. Dortmund	Eintracht Frankfurt	1013.96	969.283
2007-11-10	10107111	Hansa Rostock	Cottbus	904.771	895.197
2007-11-10	10107112	Hertha Berlin	Hannover	989.312	979.359
2007-11-10	10107113	Schalke 04	Hamburg	1059.93	1050.3
2007-11-10	10107114	VfB Stuttgart	Bayern Munich	1028.38	1188.38
2007-11-10	10107115	Werder Bremen	Karlsruhe	1083.03	947.894
2007-11-10	11107118	Derby	West Ham	882.49	963.072
2007-11-10	11107119	Liverpool	Fulham	1117.95	930.228
2007-11-10	11107120	Sunderland	Newcastle	928.31	1002.3
2007-11-10	12107110	Getafe	Barcelona	961.592	1186.14
2007-11-10	12107111	Valencia	Murcia	1086.69	936.892
2007-11-10	13107111	Palermo	Napoli	1015.15	982.906
2007-11-10	13107112	Sampdoria	Empoli	987.324	927.852
2007-11-11	10107116	Bielefeld	Nurnberg	940.264	958.939
2007-11-11	10107117	Wolfsburg	Bayer Leverkusen	984.382	1041.7
2007-11-11	11107121	Birmingham	Aston Villa	927.434	994.02
2007-11-11	11107122	Bolton	Middlesbrough	943.018	940.426
2007-11-11	11107123	Chelsea	Everton	1175.45	1015.8
2007-11-11	11107124	Manchester United	Blackburn	1172.77	1009.35
2007-11-11	11107125	Portsmouth	Manchester City	1002.81	1010.39
2007-11-11	11107126	Tottenham	Wigan	1026.5	915.003
2007-11-11	12107112	Almeria	Athletico Madrid	942.596	1050.34
2007-11-11	12107113	Betis Sevilla	Zaragoza	969.137	1013
2007-11-11	12107114	Espanol Barcelona	Athletico Bilbao	1011.8	965.904
2007-11-11	12107115	La Coruna	Santander	968.93	966.686
2007-11-11	12107116	Real Madrid	Mallorca	1159.83	997.82
2007-11-11	12107117	Recreativo	Osasuna	959.673	972.802
2007-11-11	12107118	Valladolid	Levante	938.881	874.493
2007-11-11	12107119	Villarreal	Sevilla	1054.51	1084.96
2007-11-11	13107113	Fiorentina	Udinese	1058.49	1009.72
2007-11-11	13107114	Parma	Juventus Turin	950.732	1097.62
2007-11-11	13107115	Reggina	Genoa	914.418	963.209
2007-11-11	13107116	Siena	Livorno	921.837	908.797
2007-11-11	13107117	Torino	Catania	971.079	935.459
2007-11-12	11107127	Reading	Arsenal	945.364	1131.16
2007-11-23	10107118	Karlsruhe	Hertha Berlin	951.663	980.667
2007-11-24	10107119	Bayern Munich	Wolfsburg	1194.25	984.228
2007-11-24	10107120	Bochum	Bielefeld	942.875	929.796
2007-11-24	10107121	Cottbus	Werder Bremen	899.462	1079.26
2007-11-24	10107122	Eintracht Frankfurt	VfB Stuttgart	973.399	1022.51
2007-11-24	10107123	Hannover	Schalke 04	988.004	1046.08
2007-11-24	10107124	Bayer Leverkusen	Duisburg	1041.86	900.612
2007-11-24	11107128	Arsenal	Wigan	1146.97	914.486
2007-11-24	11107129	Birmingham	Portsmouth	923.939	1003.23
2007-11-24	11107130	Bolton	Manchester United	938.154	1170.8
2007-11-24	11107131	Derby	Chelsea	871.556	1174.37
2007-11-24	11107132	Everton	Sunderland	1016.88	924.432
2007-11-24	11107133	Manchester City	Reading	1009.97	929.556
2007-11-24	11107134	Middlesbrough	Aston Villa	945.291	997.515
2007-11-24	11107135	Newcastle	Liverpool	1006.18	1117.94
2007-11-24	12107120	Barcelona	Recreativo	1188.94	950.818
2007-11-24	12107121	Murcia	Real Madrid	943.072	1158.59
2007-11-24	12107122	Sevilla	Mallorca	1088.83	999.059
2007-11-24	13107118	Genoa	Roma	964.506	1119.68
2007-11-24	13107119	Inter	Atalanta Bergamo	1167.07	969.952
2007-11-25	10107125	Hamburg	Hansa Rostock	1064.15	900.507
2007-11-25	10107126	Nurnberg	Bor. Dortmund	969.406	1009.84
2007-11-25	11107136	Fulham	Blackburn	930.245	1011.32
2007-11-25	11107137	West Ham	Tottenham	974.005	1027.01
2007-11-25	12107123	Athletico Bilbao	La Coruna	967.891	959.277
2007-11-25	12107124	Athletico Madrid	Valladolid	1061.15	936.135
2007-11-25	12107125	Levante	Betis Sevilla	877.24	958.757
2007-11-25	12107126	Osasuna	Espanol Barcelona	981.656	1009.81
2007-11-25	12107127	Santander	Valencia	976.338	1080.51
2007-11-25	12107128	Villarreal	Almeria	1050.64	931.794
2007-11-25	12107129	Zaragoza	Getafe	1023.38	958.791
2007-11-25	13107120	Cagliari	Milan	946.683	1129.03
2007-11-25	13107121	Empoli	Torino	931.472	971.375
2007-11-25	13107122	Juventus Turin	Palermo	1110.77	1001.3
2007-11-25	13107123	Lazio Rom	Parma	1007.9	937.584
2007-11-25	13107124	Livorno	Sampdoria	909.595	983.704
2007-11-25	13107125	Napoli	Catania	996.75	935.163
2007-11-25	13107126	Reggina	Fiorentina	913.121	1061.08
2007-11-25	13107127	Udinese	Siena	1007.13	921.039
2007-11-27	90107012	Sevilla	Arsenal	1085.72	1149.35
2007-11-28	11107138	Blackburn	Aston Villa	1015.2	1006.04
2007-11-28	90107013	Werder Bremen	Real Madrid	1089.37	1164.36
2007-11-28	90107014	Valencia	Schalke 04	1080.06	1052.44
2007-11-30	10107127	Hansa Rostock	Hannover	901.25	981.647
2007-12-01	10107128	Cottbus	Karlsruhe	889.351	946.294
2007-12-01	10107129	Hertha Berlin	Bayer Leverkusen	986.036	1041.28
2007-12-01	10107130	Schalke 04	Bochum	1049.34	943.328
2007-12-01	10107131	VfB Stuttgart	Bor. Dortmund	1031.24	1016.37
2007-12-01	10107132	Werder Bremen	Hamburg	1080.15	1063.4
2007-12-01	10107133	Wolfsburg	Eintracht Frankfurt	985.555	964.675
2007-12-01	11107139	Aston Villa	Arsenal	1014.83	1137.56
2007-12-01	11107140	Blackburn	Newcastle	1006.41	995.885
2007-12-01	11107141	Chelsea	West Ham	1182.72	964.829
2007-12-01	11107142	Portsmouth	Everton	1011.67	1013.17
2007-12-01	11107143	Reading	Middlesbrough	928.943	936.763
2007-12-01	11107144	Sunderland	Derby	928.144	863.203
2007-12-01	11107145	Wigan	Manchester City	912.099	1010.58
2007-12-01	12107130	Almeria	Sevilla	929.183	1097.51
2007-12-01	12107131	Espanol Barcelona	Barcelona	1017.45	1188.55
2007-12-01	12107132	Real Madrid	Santander	1173.58	976.79
2007-12-01	13107128	Milan	Juventus Turin	1139.33	1103.79
2007-12-01	13107129	Sampdoria	Reggina	986.161	912.183
2007-12-02	10107134	Bielefeld	Bayern Munich	929.342	1192.92
2007-12-02	10107135	Duisburg	Nurnberg	901.193	962.875
2007-12-02	11107146	Liverpool	Bolton	1128.23	928.786
2007-12-02	11107147	Tottenham	Birmingham	1036.19	915.507
2007-12-02	12107133	Betis Sevilla	Athletico Madrid	958.493	1055
2007-12-02	12107134	Getafe	Levante	971.739	877.503
2007-12-02	12107135	La Coruna	Osasuna	966.626	974.017
2007-12-02	12107136	Mallorca	Murcia	1002.18	937.307
2007-12-02	12107137	Recreativo	Zaragoza	951.213	1010.44
2007-12-02	12107138	Valencia	Athletico Bilbao	1083.16	960.543
2007-12-02	12107139	Valladolid	Villarreal	942.281	1053.25
2007-12-02	13107130	Atalanta Bergamo	Napoli	971.144	995.812
2007-12-02	13107131	Cagliari	Livorno	936.387	907.139
2007-12-02	13107132	Catania	Palermo	936.101	1008.28
2007-12-02	13107133	Fiorentina	Inter	1062.02	1165.88
2007-12-02	13107134	Parma	Empoli	946.181	930.871
2007-12-02	13107135	Roma	Udinese	1125	1007.26
2007-12-02	13107136	Siena	Lazio Rom	920.909	999.303
2007-12-02	13107137	Torino	Genoa	971.976	959.19
2007-12-03	11107148	Manchester United	Fulham	1180.17	926.364
2007-12-05	11107149	Newcastle	Arsenal	995.128	1147.68
2007-12-05	12107140	Osasuna	Sevilla	981.151	1092.36
2007-12-05	13107138	Inter	Lazio Rom	1172.26	1001.05
2007-12-05	13107139	Roma	Cagliari	1118.09	926.282
2007-12-07	10107136	Bor. Dortmund	Bielefeld	1007.45	927.495
2007-12-08	10107137	Bayern Munich	Duisburg	1194.77	894.64
2007-12-08	10107138	Bochum	Karlsruhe	942.895	952.578
2007-12-08	10107139	Eintracht Frankfurt	Schalke 04	965.85	1049.77
2007-12-08	10107140	Hamburg	Cottbus	1073.75	883.067
2007-12-08	10107141	Hannover	Werder Bremen	983.838	1069.8
2007-12-08	10107142	VfB Stuttgart	Wolfsburg	1040.16	984.38
2007-12-08	11107150	Aston Villa	Portsmouth	1004.71	1004.28
2007-12-08	11107151	Chelsea	Sunderland	1176.97	926.592
2007-12-08	11107152	Everton	Fulham	1020.56	928.759
2007-12-08	11107153	Manchester United	Derby	1177.77	864.755
2007-12-08	11107154	Newcastle	Birmingham	979.168	914.956
2007-12-08	11107155	Reading	Liverpool	930.613	1124.4
2007-12-08	12107141	Athletico Bilbao	Real Madrid	969.177	1167.29
2007-12-08	12107142	Osasuna	Valencia	983.238	1074.53
2007-12-08	13107140	Lazio Rom	Catania	1001.24	935.018
2007-12-08	13107141	Palermo	Fiorentina	1009.36	1055.64
2007-12-09	10107143	Bayer Leverkusen	Hansa Rostock	1045.8	899.058
2007-12-09	10107144	Nurnberg	Hertha Berlin	969.428	981.514
2007-12-09	11107156	Blackburn	West Ham	1007.17	970.577
2007-12-09	11107157	Bolton	Wigan	932.618	908.18
2007-12-09	11107158	Middlesbrough	Arsenal	935.093	1163.64
2007-12-09	11107159	Tottenham	Manchester City	1036.74	1014.5
2007-12-09	12107143	Almeria	Valladolid	934.333	941.166
2007-12-09	12107144	Athletico Madrid	Getafe	1062.07	972.065
2007-12-09	12107145	Barcelona	La Coruna	1183.02	959.491
2007-12-09	12107146	Levante	Recreativo	877.178	949.099
2007-12-09	12107147	Santander	Mallorca	983.081	1000.64
2007-12-09	12107148	Sevilla	Murcia	1090.28	938.842
2007-12-09	12107149	Villarreal	Betis Sevilla	1054.36	951.427
2007-12-09	12107150	Zaragoza	Espanol Barcelona	1012.55	1022.97
2007-12-09	13107142	Empoli	Cagliari	931.371	925.947
2007-12-09	13107143	Genoa	Siena	966.642	919.166
2007-12-09	13107144	Inter	Torino	1172.06	964.525
2007-12-09	13107145	Juventus Turin	Atalanta Bergamo	1114.16	966.336
2007-12-09	13107146	Livorno	Roma	917.243	1118.43
2007-12-09	13107147	Napoli	Parma	1000.62	945.68
2007-12-09	13107148	Udinese	Sampdoria	1014.17	981.741
2007-12-11	90107015	Real Madrid	Lazio Rom	1162.42	993.895
2007-12-11	90107016	Chelsea	Valencia	1176.06	1074.54
2007-12-12	90107017	Barcelona	VfB Stuttgart	1181.33	1041.01
2007-12-12	90107018	Roma	Manchester United	1122.41	1175.72
2007-12-14	10107145	Cottbus	Hannover	885.789	973.741
2007-12-15	10107146	Bielefeld	VfB Stuttgart	929.377	1040.85
2007-12-15	10107147	Hertha Berlin	Bayern Munich	986.401	1189.5
2007-12-15	10107148	Karlsruhe	Hamburg	958.197	1071.03
2007-12-15	10107149	Schalke 04	Nurnberg	1061.21	964.54
2007-12-15	10107150	Werder Bremen	Bayer Leverkusen	1079.9	1047.07
2007-12-15	10107151	Wolfsburg	Bor. Dortmund	983.531	1005.56
2007-12-15	11107160	Birmingham	Reading	923.998	923.774
2007-12-15	11107161	Derby	Middlesbrough	866.812	929.784
2007-12-15	11107162	Fulham	Newcastle	931.311	970.127
2007-12-15	11107163	Manchester City	Bolton	1022.95	926.354
2007-12-15	11107164	Portsmouth	Tottenham	1009.22	1028.28
2007-12-15	11107165	Sunderland	Aston Villa	927.505	999.768
2007-12-15	11107166	West Ham	Everton	973.422	1018.01
2007-12-15	11107167	Wigan	Blackburn	914.444	1004.32
2007-12-15	12107151	Espanol Barcelona	Levante	1032.53	879.804
2007-12-15	12107152	Valencia	Barcelona	1088.88	1181.49
2007-12-15	13107149	Catania	Udinese	942.362	1009.27
2007-12-15	13107150	Lazio Rom	Juventus Turin	995.284	1111.79
2007-12-16	10107152	Duisburg	Eintracht Frankfurt	899.913	954.404
2007-12-16	10107153	Hansa Rostock	Bochum	897.79	937.276
2007-12-16	11107168	Arsenal	Chelsea	1168.95	1161.72
2007-12-16	11107169	Liverpool	Manchester United	1131.24	1156.02
2007-12-16	12107153	Betis Sevilla	Almeria	952.145	924.925
2007-12-16	12107154	Getafe	Villarreal	980.529	1053.64
2007-12-16	12107155	La Coruna	Zaragoza	961.188	1002.99
2007-12-16	12107156	Mallorca	Athletico Bilbao	1005.55	974.041
2007-12-16	12107157	Murcia	Santander	946.006	978.175
2007-12-16	12107158	Real Madrid	Osasuna	1161.03	983.225
2007-12-16	12107159	Recreativo	Athletico Madrid	946.473	1053.6
2007-12-16	12107160	Valladolid	Sevilla	950.574	1083.11
2007-12-16	13107151	Atalanta Bergamo	Palermo	968.709	1001.88
2007-12-16	13107152	Cagliari	Inter	931.101	1171.03
2007-12-16	13107153	Empoli	Genoa	926.217	964.633
2007-12-16	13107154	Parma	Reggina	947.777	916.603
2007-12-16	13107155	Sampdoria	Fiorentina	986.642	1063.12
2007-12-16	13107156	Siena	Napoli	921.174	998.524
2007-12-16	13107157	Torino	Roma	965.561	1142.11
2007-12-22	11107170	Arsenal	Tottenham	1153.91	1030.44
2007-12-22	11107171	Aston Villa	Manchester City	1009.82	1009.62
2007-12-22	11107172	Bolton	Birmingham	939.691	917.581
2007-12-22	11107173	Fulham	Wigan	925.163	908.11
2007-12-22	11107174	Liverpool	Portsmouth	1119.29	1007.07
2007-12-22	11107175	Middlesbrough	West Ham	940.972	968.235
2007-12-22	11107176	Reading	Sunderland	930.191	917.455
2007-12-22	12107161	Almeria	Getafe	935.007	981.297
2007-12-22	12107162	Sevilla	Santander	1075.48	986.497
2007-12-22	12107163	Zaragoza	Valencia	1007.59	1076.06
2007-12-22	13107158	Genoa	Parma	960.462	948.239
2007-12-22	13107159	Roma	Sampdoria	1145.48	990.075
2007-12-23	11107177	Blackburn	Chelsea	1010.66	1176.76
2007-12-23	11107178	Manchester United	Everton	1167.97	1023.19
2007-12-23	11107179	Newcastle	Derby	976.275	855.624
2007-12-23	12107164	Athletico Bilbao	Murcia	983.648	937.684
2007-12-23	12107165	Athletico Madrid	Espanol Barcelona	1054.94	1030.7
2007-12-23	12107166	Barcelona	Real Madrid	1194.31	1159.42
2007-12-23	12107167	Levante	La Coruna	881.63	956.59
2007-12-23	12107168	Osasuna	Mallorca	984.834	995.94
2007-12-23	12107169	Valladolid	Betis Sevilla	958.209	942.064
2007-12-23	12107170	Villarreal	Recreativo	1052.88	945.132
2007-12-23	13107160	Fiorentina	Cagliari	1059.68	924.117
2007-12-23	13107161	Inter	Milan	1178.01	1128.96
2007-12-23	13107162	Juventus Turin	Siena	1113.15	926.22
2007-12-23	13107163	Livorno	Atalanta Bergamo	913.263	964.462
2007-12-23	13107164	Napoli	Torino	993.478	962.184
2007-12-23	13107165	Palermo	Lazio Rom	1006.13	993.928
2007-12-23	13107166	Reggina	Catania	916.141	935.56
2007-12-23	13107167	Udinese	Empoli	1016.07	930.389
2007-12-26	11107180	Birmingham	Middlesbrough	919.506	936.582
2007-12-26	11107181	Chelsea	Aston Villa	1179.72	1007.04
2007-12-26	11107182	Derby	Liverpool	850.2	1117.54
2007-12-26	11107183	Everton	Bolton	1024.12	937.766
2007-12-26	11107184	Portsmouth	Arsenal	1008.81	1149.76
2007-12-26	11107185	Sunderland	Manchester United	916.824	1167.04
2007-12-26	11107186	Tottenham	Fulham	1034.58	917.914
2007-12-26	11107187	West Ham	Reading	972.624	930.823
2007-12-26	11107188	Wigan	Newcastle	915.359	981.7
2007-12-27	11107189	Manchester City	Blackburn	1012.39	1007.7
2007-12-29	11107190	Birmingham	Fulham	914.487	916.531
2007-12-29	11107191	Chelsea	Newcastle	1173.16	985.856
2007-12-29	11107192	Everton	Arsenal	1016.73	1161.48
2007-12-29	11107193	Portsmouth	Middlesbrough	997.096	941.601
2007-12-29	11107194	Sunderland	Bolton	907.415	945.158
2007-12-29	11107195	Tottenham	Reading	1035.96	936.222
2007-12-29	11107196	West Ham	Manchester United	967.225	1176.44
2007-12-29	11107197	Wigan	Aston Villa	911.203	1013.6
2007-12-30	11107198	Derby	Blackburn	838.367	1012.44
2007-12-30	11107199	Manchester City	Liverpool	1007.66	1129.38
2008-01-01	11107200	Arsenal	West Ham	1159.63	956.851
2008-01-01	11107201	Aston Villa	Tottenham	1015.35	1037.13
2008-01-01	11107202	Fulham	Chelsea	913.104	1164.73
2008-01-01	11107203	Manchester United	Birmingham	1186.82	917.913
2008-01-01	11107204	Middlesbrough	Everton	940.351	1018.59
2008-01-01	11107205	Reading	Portsmouth	935.052	998.346
2008-01-02	11107206	Blackburn	Sunderland	1012.93	899.219
2008-01-02	11107207	Bolton	Derby	953.354	837.876
2008-01-02	11107208	Liverpool	Wigan	1134.61	909.446
2008-01-02	11107209	Newcastle	Manchester City	994.285	1002.42
2008-01-05	12107171	Espanol Barcelona	Villarreal	1033.74	1049.26
2008-01-05	12107172	Mallorca	Barcelona	1000.37	1183.6
2008-01-06	12107173	Getafe	Valladolid	983.146	948.271
2008-01-06	12107174	La Coruna	Athletico Madrid	961.319	1051.9
2008-01-06	12107175	Murcia	Osasuna	948.227	980.403
2008-01-06	12107176	Real Madrid	Zaragoza	1170.13	1017.79
2008-01-06	12107177	Recreativo	Almeria	948.744	933.158
2008-01-06	12107178	Santander	Athletico Bilbao	991.137	973.104
2008-01-06	12107179	Sevilla	Betis Sevilla	1070.84	952.001
2008-01-06	12107180	Valencia	Levante	1065.86	876.901
2008-01-12	11107210	Arsenal	Birmingham	1154.08	920.027
2008-01-12	11107211	Aston Villa	Reading	1007.02	929.535
2008-01-12	11107212	Chelsea	Tottenham	1166.64	1045.47
2008-01-12	11107213	Derby	Wigan	840.116	911.093
2008-01-12	11107214	Everton	Manchester City	1025.42	1010.02
2008-01-12	11107215	Manchester United	Newcastle	1184.7	986.68
2008-01-12	11107216	Middlesbrough	Liverpool	933.52	1132.97
2008-01-12	11107217	West Ham	Fulham	962.394	911.197
2008-01-12	12107181	Athletico Bilbao	Sevilla	979.061	1063.51
2008-01-12	12107182	Barcelona	Murcia	1187.53	942.942
2008-01-12	13107168	Catania	Juventus Turin	937.11	1113.8
2008-01-12	13107169	Empoli	Reggina	930.909	914.591
2008-01-13	11107218	Bolton	Blackburn	951.114	1005.86
2008-01-13	11107219	Sunderland	Portsmouth	906.287	1003.86
2008-01-13	12107183	Almeria	Espanol Barcelona	941.977	1028.07
2008-01-13	12107184	Athletico Madrid	Valencia	1057.99	1058.13
2008-01-13	12107185	Betis Sevilla	Getafe	959.325	976.009
2008-01-13	12107186	Levante	Real Madrid	884.625	1171.36
2008-01-13	12107187	Osasuna	Santander	985.688	985.18
2008-01-13	12107188	Valladolid	Recreativo	955.408	939.924
2008-01-13	12107189	Villarreal	La Coruna	1054.94	955.229
2008-01-13	12107190	Zaragoza	Mallorca	1016.57	996.444
2008-01-13	13107170	Atalanta Bergamo	Roma	961.058	1141.6
2008-01-13	13107171	Cagliari	Udinese	919.524	1015.55
2008-01-13	13107172	Lazio Rom	Genoa	993.139	958.232
2008-01-13	13107173	Milan	Napoli	1146.77	989.609
2008-01-13	13107174	Parma	Fiorentina	950.468	1064.28
2008-01-13	13107175	Sampdoria	Palermo	993.959	1006.92
2008-01-13	13107176	Siena	Inter	925.564	1160.2
2008-01-13	13107177	Torino	Livorno	966.053	916.666
2008-01-19	11107220	Birmingham	Chelsea	919.91	1153
2008-01-19	11107221	Blackburn	Middlesbrough	1007.94	931.208
2008-01-19	11107222	Fulham	Arsenal	912.079	1154.2
2008-01-19	11107223	Newcastle	Bolton	986.077	949.032
2008-01-19	11107224	Portsmouth	Derby	1001.46	833.2
2008-01-19	11107225	Reading	Manchester United	929.807	1185.31
2008-01-19	11107226	Tottenham	Sunderland	1059.11	908.692
2008-01-19	12107191	Getafe	Sevilla	982.923	1069.7
2008-01-19	12107192	Villarreal	Valencia	1050.07	1058.1
2008-01-19	13107178	Fiorentina	Torino	1061.8	958.94
2008-01-19	13107179	Genoa	Atalanta Bergamo	959.415	960.883
2008-01-20	11107227	Manchester City	West Ham	1019.11	961.511
2008-01-20	11107228	Wigan	Everton	918.009	1016.33
2008-01-20	12107193	Almeria	La Coruna	932.407	960.095
2008-01-20	12107194	Athletico Madrid	Real Madrid	1058.02	1174.59
2008-01-20	12107195	Barcelona	Santander	1185.95	994.08
2008-01-20	12107196	Betis Sevilla	Recreativo	952.41	945.934
2008-01-20	12107197	Levante	Mallorca	881.396	1000.24
2008-01-20	12107198	Osasuna	Athletico Bilbao	976.788	972.877
2008-01-20	12107199	Valladolid	Espanol Barcelona	949.399	1037.64
2008-01-20	12107200	Zaragoza	Murcia	1012.77	944.524
2008-01-20	13107180	Inter	Parma	1168.72	952.942
2008-01-20	13107181	Juventus Turin	Sampdoria	1117.29	987.435
2008-01-20	13107182	Livorno	Empoli	923.78	929.356
2008-01-20	13107183	Napoli	Lazio Rom	991.145	991.956
2008-01-20	13107184	Palermo	Siena	1013.44	917.044
2008-01-20	13107185	Reggina	Cagliari	916.144	914.325
2008-01-20	13107186	Roma	Catania	1141.77	933.616
2008-01-20	13107187	Udinese	Milan	1020.75	1145.23
2008-01-21	11107229	Liverpool	Aston Villa	1135.28	1006.74
2008-01-23	13107188	Atalanta Bergamo	Milan	966.868	1157.98
2008-01-26	11107230	Aston Villa	Blackburn	1016.71	1001.64
2008-01-26	12107201	Sevilla	Osasuna	1067.04	970.293
2008-01-26	13107189	Roma	Palermo	1136.88	1011.35
2008-01-26	13107190	Sampdoria	Siena	991.011	919.14
2008-01-27	12107202	Athletico Bilbao	Barcelona	979.372	1184.38
2008-01-27	12107203	Espanol Barcelona	Betis Sevilla	1032.47	946.526
2008-01-27	12107204	La Coruna	Valladolid	959.203	954.573
2008-01-27	12107205	Mallorca	Athletico Madrid	1001.11	1064.46
2008-01-27	12107206	Murcia	Levante	949.934	880.53
2008-01-27	12107207	Real Madrid	Villarreal	1168.15	1047.62
2008-01-27	12107208	Recreativo	Getafe	951.819	985.583
2008-01-27	12107209	Santander	Zaragoza	995.65	1007.36
2008-01-27	12107210	Valencia	Almeria	1060.56	933.299
2008-01-27	13107191	Atalanta Bergamo	Reggina	961.883	921.207
2008-01-27	13107192	Cagliari	Napoli	909.261	988.077
2008-01-27	13107193	Catania	Parma	938.508	953.127
2008-01-27	13107194	Empoli	Fiorentina	929.267	1063.56
2008-01-27	13107195	Livorno	Juventus Turin	923.869	1113.72
2008-01-27	13107196	Milan	Genoa	1162.96	953.431
2008-01-27	13107197	Torino	Lazio Rom	957.183	995.024
2008-01-27	13107198	Udinese	Inter	1008	1168.53
2008-01-29	11107231	Arsenal	Newcastle	1159.95	985.884
2008-01-29	11107232	Bolton	Fulham	949.226	906.327
2008-01-29	11107233	Middlesbrough	Wigan	937.511	913.438
2008-01-29	11107234	Sunderland	Birmingham	912.976	919.267
2008-01-30	11107235	Chelsea	Reading	1153.65	922.054
2008-01-30	11107236	Derby	Manchester City	839.451	1006.98
2008-01-30	11107237	Everton	Tottenham	1020.9	1054.83
2008-01-30	11107238	Manchester United	Portsmouth	1193.06	995.208
2008-01-30	11107239	West Ham	Liverpool	973.645	1125.31
2008-01-30	13107199	Reggina	Milan	919.868	1158.36
2008-02-01	10107154	Hansa Rostock	Bayern Munich	893.773	1192.14
2008-02-02	10107155	Bielefeld	Wolfsburg	919.417	973.894
2008-02-02	10107156	Cottbus	Bayer Leverkusen	881.324	1053.16
2008-02-02	10107157	Duisburg	Bor. Dortmund	895.786	1015.2
2008-02-02	10107158	Hamburg	Hannover	1071.72	978.206
2008-02-02	10107159	Hertha Berlin	Eintracht Frankfurt	983.764	958.532
2008-02-02	10107160	Karlsruhe	Nurnberg	957.508	964.463
2008-02-02	11107240	Birmingham	Derby	927.394	828.596
2008-02-02	11107241	Blackburn	Everton	1004.51	1017.14
2008-02-02	11107242	Liverpool	Sunderland	1128.42	904.849
2008-02-02	11107243	Manchester City	Arsenal	1017.83	1160.47
2008-02-02	11107244	Portsmouth	Chelsea	995.212	1150.99
2008-02-02	11107245	Reading	Bolton	924.709	943.522
2008-02-02	11107246	Tottenham	Manchester United	1058.59	1193.06
2008-02-02	11107247	Wigan	West Ham	916.612	970.543
2008-02-02	12107211	Almeria	Real Madrid	945.234	1167.31
2008-02-02	12107212	Betis Sevilla	La Coruna	960.289	941.642
2008-02-02	13107200	Napoli	Udinese	994.571	998.793
2008-02-02	13107201	Palermo	Livorno	1011.95	924.396
2008-02-03	10107161	Schalke 04	VfB Stuttgart	1061.29	1050.81
2008-02-03	10107162	Werder Bremen	Bochum	1073.81	941.293
2008-02-03	11107248	Fulham	Aston Villa	912.03	1013.84
2008-02-03	11107249	Newcastle	Middlesbrough	985.37	934.337
2008-02-03	12107213	Athletico Madrid	Murcia	1067.45	946.362
2008-02-03	12107214	Barcelona	Osasuna	1188.45	971.49
2008-02-03	12107215	Getafe	Espanol Barcelona	989.522	1018.7
2008-02-03	12107216	Levante	Santander	884.102	989.102
2008-02-03	12107217	Recreativo	Sevilla	947.88	1065.84
2008-02-03	12107218	Valladolid	Valencia	972.134	1048.62
2008-02-03	12107219	Villarreal	Mallorca	1048.46	998.118
2008-02-03	12107220	Zaragoza	Athletico Bilbao	1013.91	975.298
2008-02-03	13107202	Fiorentina	Milan	1066.55	1161.94
2008-02-03	13107203	Genoa	Catania	958.034	936.937
2008-02-03	13107204	Inter	Empoli	1177.74	926.276
2008-02-03	13107205	Juventus Turin	Cagliari	1113.19	902.767
2008-02-03	13107206	Lazio Rom	Sampdoria	997.947	990.431
2008-02-03	13107207	Parma	Atalanta Bergamo	954.699	963.222
2008-02-03	13107208	Reggina	Torino	916.292	954.259
2008-02-03	13107209	Siena	Roma	919.72	1136.28
2008-02-08	10107163	Eintracht Frankfurt	Bielefeld	966.975	917.808
2008-02-09	10107164	Bochum	Cottbus	937.448	889.648
2008-02-09	10107165	Hannover	Karlsruhe	988.024	947.549
2008-02-09	10107166	Bayer Leverkusen	Hamburg	1044.83	1061.9
2008-02-09	10107167	Nurnberg	Hansa Rostock	974.422	895.136
2008-02-09	10107168	VfB Stuttgart	Hertha Berlin	1050.36	975.32
2008-02-09	10107169	Wolfsburg	Duisburg	975.503	895.43
2008-02-09	11107250	Aston Villa	Newcastle	1019.05	975.779
2008-02-09	11107251	Bolton	Portsmouth	942.719	982.748
2008-02-09	11107252	Derby	Tottenham	832.69	1048.14
2008-02-09	11107253	Everton	Reading	1026.29	925.512
2008-02-09	11107254	Middlesbrough	Fulham	943.928	906.818
2008-02-09	11107255	Sunderland	Wigan	909.662	910.415
2008-02-09	11107256	West Ham	Birmingham	976.74	923.299
2008-02-09	12107221	La Coruna	Getafe	949.714	990.205
2008-02-09	12107222	Murcia	Villarreal	947.44	1047.49
2008-02-09	12107223	Sevilla	Barcelona	1068.15	1187.57
2008-02-09	13107210	Atalanta Bergamo	Fiorentina	964.567	1063.31
2008-02-09	13107211	Roma	Reggina	1139.7	919.506
2008-02-10	10107170	Bayern Munich	Werder Bremen	1190.77	1077.65
2008-02-10	10107171	Bor. Dortmund	Schalke 04	1015.56	1061.74
2008-02-10	11107257	Chelsea	Liverpool	1163.45	1123.6
2008-02-10	11107258	Manchester United	Manchester City	1203.51	1006.56
2008-02-10	12107224	Athletico Bilbao	Levante	977.783	877.882
2008-02-10	12107225	Espanol Barcelona	Recreativo	1018.02	945.571
2008-02-10	12107226	Mallorca	Almeria	999.092	944.665
2008-02-10	12107227	Osasuna	Zaragoza	972.37	1011.42
2008-02-10	12107228	Real Madrid	Valladolid	1167.87	979.277
2008-02-10	12107229	Santander	Athletico Madrid	995.322	1066.37
2008-02-10	12107230	Valencia	Betis Sevilla	1041.48	952.218
2008-02-10	13107212	Cagliari	Parma	902.033	953.354
2008-02-10	13107213	Catania	Inter	940.021	1174.46
2008-02-10	13107214	Empoli	Lazio Rom	929.556	991.787
2008-02-10	13107215	Livorno	Genoa	930.82	954.949
2008-02-10	13107216	Milan	Siena	1165.18	916.296
2008-02-10	13107217	Sampdoria	Napoli	996.591	981.132
2008-02-10	13107218	Torino	Palermo	951.045	1005.53
2008-02-10	13107219	Udinese	Juventus Turin	1012.23	1113.93
2008-02-11	11107259	Arsenal	Blackburn	1171.74	995.353
2008-02-13	13107220	Milan	Livorno	1150.56	927.761
2008-02-14	90207005	Bolton	Athletico Madrid	935.666	1063.74
2008-02-15	10107172	Schalke 04	Wolfsburg	1072.73	974.812
2008-02-16	10107173	Cottbus	Bor. Dortmund	896.691	1004.57
2008-02-16	10107174	Duisburg	VfB Stuttgart	896.12	1046.66
2008-02-16	10107175	Hansa Rostock	Eintracht Frankfurt	901.58	967.786
2008-02-16	10107176	Hertha Berlin	Bielefeld	979.019	916.997
2008-02-16	10107177	Karlsruhe	Bayer Leverkusen	954.354	1038.04
2008-02-16	10107178	Werder Bremen	Nurnberg	1088.94	967.979
2008-02-16	12107231	Betis Sevilla	Real Madrid	961.999	1166.77
2008-02-16	12107232	Espanol Barcelona	Sevilla	1018.74	1075.43
2008-02-16	12107233	Zaragoza	Barcelona	1014.41	1180.29
2008-02-16	13107221	Inter	Livorno	1175.43	935.301
2008-02-16	13107222	Juventus Turin	Roma	1117.77	1138.47
2008-02-16	13107223	Parma	Milan	951.48	1143.02
2008-02-17	10107179	Hamburg	Bochum	1068.69	930.405
2008-02-17	10107180	Hannover	Bayern Munich	981.219	1179.48
2008-02-17	12107234	Almeria	Murcia	959.899	943.107
2008-02-17	12107235	Athletico Madrid	Athletico Bilbao	1057.1	968.508
2008-02-17	12107236	Getafe	Valencia	993.247	1031.7
2008-02-17	12107237	Levante	Osasuna	887.157	969.377
2008-02-17	12107238	Recreativo	La Coruna	944.851	946.671
2008-02-17	12107239	Valladolid	Mallorca	980.381	983.858
2008-02-17	12107240	Villarreal	Santander	1051.82	997.953
2008-02-17	13107224	Fiorentina	Catania	1066.56	939.059
2008-02-17	13107225	Genoa	Sampdoria	958.008	996.821
2008-02-17	13107226	Lazio Rom	Atalanta Bergamo	1000.41	961.324
2008-02-17	13107227	Napoli	Empoli	980.902	920.932
2008-02-17	13107228	Palermo	Cagliari	1005.04	903.907
2008-02-17	13107229	Reggina	Udinese	920.731	1008.39
2008-02-17	13107230	Siena	Torino	930.916	951.537
2008-02-19	90107019	Liverpool	Inter	1130.88	1172.06
2008-02-19	90107020	Roma	Real Madrid	1143.41	1166.79
2008-02-20	90107021	Arsenal	Milan	1168.96	1139.02
2008-02-21	90207006	Athletico Madrid	Bolton	1053.92	942.308
2008-02-22	10107181	Bochum	Hannover	935.373	981.216
2008-02-23	10107182	Bielefeld	Duisburg	916.388	902.873
2008-02-23	10107183	Bor. Dortmund	Hansa Rostock	1001.18	897.868
2008-02-23	10107184	Eintracht Frankfurt	Werder Bremen	971.498	1091.01
2008-02-23	10107185	Bayer Leverkusen	Schalke 04	1040.13	1070.23
2008-02-23	10107186	VfB Stuttgart	Karlsruhe	1039.91	952.267
2008-02-23	10107187	Wolfsburg	Hertha Berlin	977.313	979.629
2008-02-23	11107260	Birmingham	Arsenal	928.033	1161.96
2008-02-23	11107261	Fulham	West Ham	911.574	972.006
2008-02-23	11107262	Liverpool	Middlesbrough	1126.95	939.173
2008-02-23	11107263	Newcastle	Manchester United	980.543	1201.01
2008-02-23	11107264	Portsmouth	Sunderland	989.802	905.017
2008-02-23	11107265	Wigan	Derby	915.06	825.634
2008-02-23	12107241	Sevilla	Zaragoza	1079.74	1018.16
2008-02-23	12107242	Valencia	Recreativo	1039.14	935.265
2008-02-23	13107231	Reggina	Juventus Turin	922.659	1112.83
2008-02-23	13107232	Torino	Parma	952.849	955.479
2008-02-24	10107188	Bayern Munich	Hamburg	1179.48	1063.72
2008-02-24	10107189	Nurnberg	Cottbus	965.908	900.082
2008-02-24	11107266	Blackburn	Bolton	998.138	946.079
2008-02-24	11107267	Reading	Aston Villa	927.102	1014.29
2008-02-24	12107243	Athletico Bilbao	Villarreal	971.685	1045.26
2008-02-24	12107244	Barcelona	Levante	1176.55	881.512
2008-02-24	12107245	La Coruna	Espanol Barcelona	956.257	1014.43
2008-02-24	12107246	Mallorca	Betis Sevilla	991.623	961.98
2008-02-24	12107247	Murcia	Valladolid	941.859	972.617
2008-02-24	12107248	Osasuna	Athletico Madrid	975.022	1050.15
2008-02-24	12107249	Real Madrid	Getafe	1176.65	985.808
2008-02-24	12107250	Santander	Almeria	1004.51	961.147
2008-02-24	13107233	Atalanta Bergamo	Siena	968.872	929.603
2008-02-24	13107234	Cagliari	Lazio Rom	918.368	992.865
2008-02-24	13107235	Empoli	Catania	923.636	937.526
2008-02-24	13107236	Livorno	Napoli	938.667	978.198
2008-02-24	13107237	Milan	Palermo	1146.02	990.575
2008-02-24	13107238	Roma	Fiorentina	1133.55	1068.09
2008-02-24	13107239	Sampdoria	Inter	1007.58	1175.99
2008-02-24	13107240	Udinese	Genoa	1006.46	947.254
2008-02-25	11107268	Manchester City	Everton	1009.05	1024.7
2008-02-26	13107241	Juventus Turin	Torino	1122.89	952.459
2008-02-27	13107242	Atalanta Bergamo	Sampdoria	962.017	1012.28
2008-02-27	13107243	Catania	Milan	936.874	1135.04
2008-02-27	13107244	Fiorentina	Livorno	1075.39	942.026
2008-02-27	13107245	Genoa	Napoli	951.232	974.839
2008-02-27	13107246	Inter	Roma	1171.28	1126.25
2008-02-27	13107247	Lazio Rom	Reggina	1004.09	912.603
2008-02-27	13107248	Palermo	Empoli	1001.55	924.288
2008-02-27	13107249	Parma	Udinese	955.868	1002.48
2008-02-27	13107250	Siena	Cagliari	936.458	907.141
2008-02-29	10107190	Hertha Berlin	Duisburg	976.692	907.307
2008-03-01	10107191	Hannover	Nurnberg	984.867	959.53
2008-03-01	10107192	Hansa Rostock	Bielefeld	904.326	911.954
2008-03-01	10107193	Karlsruhe	Wolfsburg	962.127	980.25
2008-03-01	10107194	Schalke 04	Bayern Munich	1077.08	1170.66
2008-03-01	10107195	Werder Bremen	Bor. Dortmund	1098.97	994.718
2008-03-01	11107269	Arsenal	Aston Villa	1169.33	1020.95
2008-03-01	11107270	Birmingham	Tottenham	920.661	1055.19
2008-03-01	11107271	Derby	Sunderland	828.801	907.374
2008-03-01	11107272	Fulham	Manchester United	907.244	1210.74
2008-03-01	11107273	Manchester City	Wigan	1000.39	911.892
2008-03-01	11107274	Middlesbrough	Reading	947.319	920.445
2008-03-01	11107275	Newcastle	Blackburn	970.814	992.859
2008-03-01	11107276	West Ham	Chelsea	976.336	1156.17
2008-03-01	12107251	Athletico Madrid	Barcelona	1045.56	1173.86
2008-03-01	12107252	Espanol Barcelona	Valencia	1017.06	1027.99
2008-03-01	12107253	La Coruna	Sevilla	953.626	1076
2008-03-01	12107254	Recreativo	Real Madrid	946.411	1171.52
2008-03-01	13107251	Milan	Lazio Rom	1133.22	1001.92
2008-03-01	13107252	Roma	Parma	1136.44	951.13
2008-03-02	10107196	Bochum	Bayer Leverkusen	931.723	1033.28
2008-03-02	10107197	Hamburg	Eintracht Frankfurt	1072.54	963.538
2008-03-02	11107277	Bolton	Liverpool	951.359	1118.8
2008-03-02	11107278	Everton	Portsmouth	1033.36	987.445
2008-03-02	12107255	Almeria	Athletico Bilbao	975.373	972.451
2008-03-02	12107256	Betis Sevilla	Murcia	970.861	936.752
2008-03-02	12107257	Getafe	Mallorca	990.94	982.742
2008-03-02	12107258	Levante	Zaragoza	884.203	1021.89
2008-03-02	12107259	Valladolid	Santander	977.724	990.287
2008-03-02	12107260	Villarreal	Osasuna	1044.5	979.608
2008-03-02	13107253	Cagliari	Genoa	908.148	953.611
2008-03-02	13107254	Empoli	Siena	932.092	935.451
2008-03-02	13107255	Juventus Turin	Fiorentina	1108.6	1070.52
2008-03-02	13107256	Livorno	Catania	946.894	938.691
2008-03-02	13107257	Napoli	Inter	972.46	1161.09
2008-03-02	13107258	Reggina	Palermo	914.772	993.747
2008-03-02	13107259	Sampdoria	Torino	1013.82	966.747
2008-03-02	13107260	Udinese	Atalanta Bergamo	1007.22	960.485
2008-03-04	90107022	Milan	Arsenal	1109.71	1158.76
2008-03-05	11107279	Liverpool	West Ham	1125.18	974.561
2008-03-05	90107023	Real Madrid	Roma	1160.88	1114.14
2008-03-06	90207007	Fiorentina	Everton	1075.75	1028.09
2008-03-06	90207008	Bayer Leverkusen	Hamburg	1039.01	1064.48
2008-03-07	10107198	Bor. Dortmund	Hertha Berlin	1009.4	973.016
2008-03-08	10107199	Bayern Munich	Karlsruhe	1174.93	953.068
2008-03-08	10107200	Bielefeld	Schalke 04	908.789	1072.81
2008-03-08	10107201	Duisburg	Hansa Rostock	910.982	907.491
2008-03-08	10107202	Eintracht Frankfurt	Bochum	971.6	925.992
2008-03-08	10107203	VfB Stuttgart	Werder Bremen	1030.05	1084.29
2008-03-08	10107204	Wolfsburg	Cottbus	989.309	906.46
2008-03-08	11107280	Blackburn	Fulham	1004.09	904.918
2008-03-08	11107281	Liverpool	Newcastle	1120.97	959.583
2008-03-08	11107282	Reading	Manchester City	920.456	992.001
2008-03-08	12107261	Real Madrid	Espanol Barcelona	1162.57	1005.37
2008-03-08	12107262	Zaragoza	Athletico Madrid	1018.01	1038.96
2008-03-08	13107261	Inter	Reggina	1151.18	918.677
2008-03-08	13107262	Palermo	Udinese	989.842	994.476
2008-03-09	10107205	Bayer Leverkusen	Hannover	1034.53	976.816
2008-03-09	10107206	Nurnberg	Hamburg	967.581	1068.97
2008-03-09	11107283	Sunderland	Everton	917.591	1046.44
2008-03-09	11107284	Tottenham	West Ham	1061.34	978.77
2008-03-09	11107285	Wigan	Arsenal	920.283	1149.89
2008-03-09	12107263	Athletico Bilbao	Valladolid	979.391	968.701
2008-03-09	12107264	Barcelona	Villarreal	1180.46	1042.23
2008-03-09	12107265	Mallorca	Recreativo	988.823	957.051
2008-03-09	12107266	Murcia	Getafe	937.71	984.859
2008-03-09	12107267	Osasuna	Almeria	981.874	968.434
2008-03-09	12107268	Santander	Betis Sevilla	999.31	969.903
2008-03-09	12107269	Sevilla	Levante	1073.21	888.087
2008-03-09	12107270	Valencia	La Coruna	1039.68	956.421
2008-03-09	13107263	Catania	Cagliari	944.53	901.578
2008-03-09	13107264	Empoli	Milan	928.598	1118.58
2008-03-09	13107265	Genoa	Juventus Turin	960.181	1103.37
2008-03-09	13107266	Lazio Rom	Livorno	1025.43	941.055
2008-03-09	13107267	Napoli	Roma	982.369	1112.46
2008-03-09	13107268	Parma	Sampdoria	973.429	1006.84
2008-03-09	13107269	Siena	Fiorentina	938.945	1057.4
2008-03-09	13107270	Torino	Atalanta Bergamo	973.72	973.23
2008-03-11	10107207	Cottbus	VfB Stuttgart	911.009	1028.38
2008-03-11	90107024	Inter	Liverpool	1143.86	1117.82
2008-03-12	11107286	Aston Villa	Middlesbrough	1031.52	947.308
2008-03-12	11107287	Chelsea	Derby	1157.95	818.584
2008-03-12	11107288	Portsmouth	Birmingham	992.718	914.514
2008-03-12	90207009	Hamburg	Bayer Leverkusen	1073.14	1031.5
2008-03-12	90207010	Everton	Fiorentina	1045.66	1058.34
2008-03-14	10107208	Schalke 04	Duisburg	1069.27	902.325
2008-03-15	10107209	Bochum	VfB Stuttgart	933.85	1034.77
2008-03-15	10107210	Cottbus	Bayern Munich	904.621	1167.94
2008-03-15	10107211	Hamburg	Bor. Dortmund	1050.72	998.851
2008-03-15	10107212	Hannover	Bielefeld	979.837	912.331
2008-03-15	10107213	Hansa Rostock	Hertha Berlin	916.148	983.569
2008-03-15	10107214	Karlsruhe	Eintracht Frankfurt	960.059	963.742
2008-03-15	11107289	Arsenal	Middlesbrough	1153.29	949.407
2008-03-15	11107290	Derby	Manchester United	822.084	1213.07
2008-03-15	11107291	Liverpool	Reading	1121.18	922.333
2008-03-15	11107292	Portsmouth	Aston Villa	983.232	1029.42
2008-03-15	11107293	Sunderland	Chelsea	918.369	1154.45
2008-03-15	11107294	West Ham	Blackburn	989.976	1003.34
2008-03-15	12107271	Betis Sevilla	Athletico Bilbao	977.806	972.774
2008-03-15	12107272	La Coruna	Real Madrid	967.238	1152.47
2008-03-15	12107273	Recreativo	Murcia	963.776	927.445
2008-03-15	12107274	Valencia	Sevilla	1028.86	1074.82
2008-03-15	13107271	Roma	Milan	1114.06	1118.68
2008-03-15	13107272	Udinese	Lazio Rom	1000.45	1020.65
2008-03-16	10107215	Bayer Leverkusen	Nurnberg	1053.93	963.406
2008-03-16	10107216	Werder Bremen	Wolfsburg	1085.96	984.759
2008-03-16	11107295	Fulham	Everton	905.67	1061.79
2008-03-16	11107296	Manchester City	Tottenham	990.124	1050.13
2008-03-16	11107297	Wigan	Bolton	916.879	944.983
2008-03-16	12107275	Almeria	Barcelona	975.866	1176.17
2008-03-16	12107276	Athletico Madrid	Levante	1052.98	886.473
2008-03-16	12107277	Espanol Barcelona	Mallorca	1015.47	982.097
2008-03-16	12107278	Getafe	Santander	995.125	991.407
2008-03-16	12107279	Valladolid	Osasuna	975.318	974.442
2008-03-16	12107280	Villarreal	Zaragoza	1046.52	1003.99
2008-03-16	13107273	Atalanta Bergamo	Empoli	978.222	928.495
2008-03-16	13107274	Cagliari	Torino	908.365	968.728
2008-03-16	13107275	Fiorentina	Genoa	1042.22	960.684
2008-03-16	13107276	Inter	Palermo	1140.5	983.869
2008-03-16	13107277	Juventus Turin	Napoli	1102.87	980.761
2008-03-16	13107278	Livorno	Parma	945.838	980.001
2008-03-16	13107279	Reggina	Siena	926.001	938.002
2008-03-16	13107280	Sampdoria	Catania	1000.27	937.742
2008-03-17	11107298	Birmingham	Newcastle	924	962.733
2008-03-19	11107299	Manchester United	Bolton	1214.74	945.315
2008-03-19	11107300	Tottenham	Chelsea	1053.61	1161.96
2008-03-19	13107281	Cagliari	Atalanta Bergamo	907.207	972.78
2008-03-19	13107282	Catania	Siena	937.118	946.8
2008-03-19	13107283	Empoli	Juventus Turin	933.938	1099.02
2008-03-19	13107284	Genoa	Inter	964.99	1134.92
2008-03-19	13107285	Lazio Rom	Roma	1021.9	1111.1
2008-03-19	13107286	Livorno	Reggina	941.634	917.202
2008-03-19	13107287	Milan	Sampdoria	1121.65	1000.9
2008-03-19	13107288	Napoli	Fiorentina	984.613	1037.91
2008-03-19	13107289	Parma	Palermo	984.204	989.449
2008-03-19	13107290	Torino	Udinese	969.886	999.2
2008-03-20	10107217	Eintracht Frankfurt	Cottbus	968.488	897.831
2008-03-22	10107218	Bayern Munich	Bayer Leverkusen	1174.73	1051.85
2008-03-22	10107219	Bor. Dortmund	Karlsruhe	999.977	955.313
2008-03-22	10107220	Duisburg	Hannover	903.024	975.551
2008-03-22	10107221	Nurnberg	Bochum	965.482	932.954
2008-03-22	10107222	VfB Stuttgart	Hansa Rostock	1035.66	915.758
2008-03-22	10107223	Wolfsburg	Hamburg	993.696	1049.59
2008-03-22	11107301	Aston Villa	Sunderland	1031.18	910.859
2008-03-22	11107302	Blackburn	Wigan	1014.55	916.548
2008-03-22	11107303	Bolton	Manchester City	947.529	986.647
2008-03-22	11107304	Everton	West Ham	1058	978.762
2008-03-22	11107305	Middlesbrough	Derby	950.637	820.408
2008-03-22	11107306	Newcastle	Fulham	961.997	909.456
2008-03-22	11107307	Reading	Birmingham	923.399	924.736
2008-03-22	11107308	Tottenham	Portsmouth	1045.65	981.47
2008-03-22	12107281	Mallorca	La Coruna	994.429	975.236
2008-03-22	12107282	Sevilla	Athletico Madrid	1080.86	1054.07
2008-03-22	13107291	Atalanta Bergamo	Catania	970.817	934.628
2008-03-22	13107292	Fiorentina	Lazio Rom	1046.62	1006.66
2008-03-22	13107293	Inter	Juventus Turin	1143.47	1109.47
2008-03-22	13107294	Palermo	Genoa	997.261	956.446
2008-03-22	13107295	Reggina	Napoli	928.646	975.906
2008-03-22	13107296	Roma	Empoli	1126.34	923.484
2008-03-22	13107297	Sampdoria	Cagliari	1003.21	909.171
2008-03-22	13107298	Siena	Parma	949.291	976.393
2008-03-22	13107299	Torino	Milan	964.099	1119.33
2008-03-22	13107300	Udinese	Livorno	1004.99	930.191
2008-03-23	10107224	Bielefeld	Werder Bremen	916.617	1077.02
2008-03-23	10107225	Hertha Berlin	Schalke 04	983.959	1068.57
2008-03-23	11107309	Chelsea	Arsenal	1169.92	1152.06
2008-03-23	11107310	Manchester United	Liverpool	1212.53	1120.11
2008-03-23	12107283	Athletico Bilbao	Getafe	980.631	986.202
2008-03-23	12107284	Barcelona	Valladolid	1175.32	966.248
2008-03-23	12107285	Levante	Villarreal	885.377	1047.96
2008-03-23	12107286	Murcia	Espanol Barcelona	934.025	1003.14
2008-03-23	12107287	Osasuna	Betis Sevilla	983.511	969.948
2008-03-23	12107288	Real Madrid	Valencia	1144.47	1022.82
2008-03-23	12107289	Santander	Recreativo	1000.33	957.195
2008-03-23	12107290	Zaragoza	Almeria	1002.56	976.723
2008-03-28	10107226	Hansa Rostock	Wolfsburg	913.997	983.777
2008-03-29	10107227	Bochum	Bor. Dortmund	941.658	988.279
2008-03-29	10107228	Hamburg	Bielefeld	1059.51	911.564
2008-03-29	10107229	Karlsruhe	Schalke 04	967.011	1071.62
2008-03-29	10107230	Bayer Leverkusen	Eintracht Frankfurt	1060.48	963.559
2008-03-29	10107231	Nurnberg	Bayern Munich	956.779	1166.1
2008-03-29	10107232	Werder Bremen	Duisburg	1082.07	898.72
2008-03-29	11107311	Birmingham	Manchester City	927.231	990.644
2008-03-29	11107312	Bolton	Arsenal	943.532	1163.42
2008-03-29	11107313	Derby	Fulham	822.21	916.207
2008-03-29	11107314	Manchester United	Aston Villa	1193.37	1024.25
2008-03-29	11107315	Portsmouth	Wigan	993.054	928.03
2008-03-29	11107316	Reading	Blackburn	920.904	1003.07
2008-03-29	11107317	Sunderland	West Ham	917.791	985.421
2008-03-29	12107291	Betis Sevilla	Barcelona	975.992	1174.22
2008-03-29	12107292	Villarreal	Athletico Madrid	1056.41	1057.02
2008-03-29	13107301	Cagliari	Roma	911.535	1124.61
2008-03-29	13107302	Lazio Rom	Inter	1012.52	1136.45
2008-03-30	10107233	Cottbus	Hertha Berlin	902.76	980.909
2008-03-30	10107234	Hannover	VfB Stuttgart	979.855	1037.42
2008-03-30	11107318	Chelsea	Middlesbrough	1158.56	948.836
2008-03-30	11107319	Liverpool	Everton	1139.27	1051.34
2008-03-30	11107320	Tottenham	Newcastle	1034.06	955.246
2008-03-30	12107293	Almeria	Levante	977.189	876.927
2008-03-30	12107294	Espanol Barcelona	Santander	1014.92	993.296
2008-03-30	12107295	Getafe	Osasuna	993.197	977.468
2008-03-30	12107296	La Coruna	Murcia	987.116	922.241
2008-03-30	12107297	Real Madrid	Sevilla	1139.99	1077.92
2008-03-30	12107298	Recreativo	Athletico Bilbao	964.229	973.637
2008-03-30	12107299	Valencia	Mallorca	1027.3	982.55
2008-03-30	12107300	Valladolid	Zaragoza	967.343	1002.09
2008-03-30	13107303	Catania	Torino	937.724	959.955
2008-03-30	13107304	Empoli	Sampdoria	925.216	1000.84
2008-03-30	13107305	Genoa	Reggina	967.868	930.581
2008-03-30	13107306	Livorno	Siena	933.445	947.854
2008-03-30	13107307	Milan	Atalanta Bergamo	1123.48	967.721
2008-03-30	13107308	Napoli	Palermo	973.971	985.839
2008-03-30	13107309	Udinese	Fiorentina	1001.73	1040.76
2008-04-01	90107025	Schalke 04	Barcelona	1071.41	1175.91
2008-04-01	90107026	Roma	Manchester United	1114.5	1194.05
2008-04-02	90107027	Arsenal	Liverpool	1160.9	1127.92
2008-04-03	90207011	Bayern Munich	Getafe	1172.34	982.758
2008-04-04	10107235	Duisburg	Cottbus	898.866	905.055
2008-04-05	10107236	Bielefeld	Karlsruhe	912.078	967.224
2008-04-05	10107237	Eintracht Frankfurt	Nurnberg	969.286	950.542
2008-04-05	10107238	Hertha Berlin	Werder Bremen	978.615	1081.93
2008-04-05	10107239	Schalke 04	Hansa Rostock	1042.49	913.464
2008-04-05	10107240	VfB Stuttgart	Hamburg	1048.13	1059
2008-04-05	10107241	Wolfsburg	Hannover	984.31	969.144
2008-04-05	11107321	Arsenal	Liverpool	1148.87	1139.96
2008-04-05	11107322	Aston Villa	Bolton	1023.58	946.047
2008-04-05	11107323	Blackburn	Tottenham	996.812	1030.54
2008-04-05	11107324	Fulham	Sunderland	919.162	924.375
2008-04-05	11107325	Manchester City	Chelsea	988.188	1153.87
2008-04-05	11107326	Newcastle	Reading	958.771	927.16
2008-04-05	11107327	Wigan	Birmingham	933.737	929.687
2008-04-05	12107301	Mallorca	Real Madrid	989.026	1131.63
2008-04-05	12107302	Osasuna	Recreativo	987.906	953.773
2008-04-05	13107310	Milan	Cagliari	1124.28	921.642
2008-04-05	13107311	Roma	Genoa	1107.46	962.901
2008-04-06	10107242	Bayern Munich	Bochum	1159.62	937.726
2008-04-06	10107243	Bor. Dortmund	Bayer Leverkusen	992.211	1054.75
2008-04-06	11107328	Everton	Derby	1062.69	819.255
2008-04-06	11107329	Middlesbrough	Manchester United	953.534	1201.09
2008-04-06	12107303	Athletico Bilbao	Espanol Barcelona	984.093	1004.56
2008-04-06	12107304	Athletico Madrid	Almeria	1061.92	972.779
2008-04-06	12107305	Barcelona	Getafe	1204.83	995.48
2008-04-06	12107306	Levante	Valladolid	881.337	963.568
2008-04-06	12107307	Murcia	Valencia	928.885	1020.82
2008-04-06	12107308	Santander	La Coruna	1003.66	980.472
2008-04-06	12107309	Sevilla	Villarreal	1086.28	1051.51
2008-04-06	12107310	Zaragoza	Betis Sevilla	1005.86	974.3
2008-04-06	13107312	Atalanta Bergamo	Inter	966.917	1145.02
2008-04-06	13107313	Catania	Napoli	936.61	977.84
2008-04-06	13107314	Fiorentina	Reggina	1042.53	935.548
2008-04-06	13107315	Palermo	Juventus Turin	981.969	1116.49
2008-04-06	13107316	Parma	Lazio Rom	977.829	1003.95
2008-04-06	13107317	Sampdoria	Livorno	996.365	928.535
2008-04-06	13107318	Siena	Udinese	952.765	999.966
2008-04-06	13107319	Torino	Empoli	961.07	929.695
2008-04-08	11107330	West Ham	Portsmouth	978.837	987.347
2008-04-08	90107028	Liverpool	Arsenal	1145.33	1143.5
2008-04-09	90107029	Manchester United	Roma	1208.29	1097.95
2008-04-09	90107030	Barcelona	Schalke 04	1196.33	1045.79
2008-04-10	90207012	Getafe	Bayern Munich	1003.99	1155.74
2008-04-12	10107244	Bochum	Hertha Berlin	941.603	975.151
2008-04-12	10107245	Cottbus	Bielefeld	909.697	912.904
2008-04-12	10107246	Hamburg	Duisburg	1065.07	894.223
2008-04-12	10107247	Hannover	Eintracht Frankfurt	971.858	961.564
2008-04-12	10107248	Karlsruhe	Hansa Rostock	966.398	910.157
2008-04-12	10107249	Werder Bremen	Schalke 04	1085.39	1049.76
2008-04-12	11107331	Birmingham	Everton	935.985	1057.29
2008-04-12	11107332	Bolton	West Ham	950.819	969.128
2008-04-12	11107333	Derby	Aston Villa	824.653	1018.8
2008-04-12	11107334	Portsmouth	Newcastle	997.056	959.675
2008-04-12	11107335	Reading	Fulham	926.257	909.6
2008-04-12	11107336	Sunderland	Manchester City	933.937	979.268
2008-04-12	11107337	Tottenham	Middlesbrough	1036	946.337
2008-04-12	12107311	Recreativo	Barcelona	956.717	1192.36
2008-04-12	12107312	Valencia	Santander	1025.32	998.75
2008-04-12	13107320	Juventus Turin	Milan	1117.63	1117.41
2008-04-12	13107321	Palermo	Catania	980.822	936.074
2008-04-13	10107250	Bayern Munich	Bor. Dortmund	1153.92	991.824
2008-04-13	10107251	Bayer Leverkusen	VfB Stuttgart	1055.14	1042.06
2008-04-13	11107338	Liverpool	Blackburn	1136.27	991.353
2008-04-13	11107339	Manchester United	Arsenal	1195.56	1152.56
2008-04-13	12107313	Almeria	Villarreal	977.434	1064.5
2008-04-13	12107314	Betis Sevilla	Levante	981.189	876.943
2008-04-13	12107315	Espanol Barcelona	Osasuna	1006.59	984.962
2008-04-13	12107316	Getafe	Zaragoza	1005.81	998.975
2008-04-13	12107317	La Coruna	Athletico Bilbao	985.384	982.063
2008-04-13	12107318	Mallorca	Sevilla	991.186	1073.29
2008-04-13	12107319	Real Madrid	Murcia	1129.47	924.383
2008-04-13	12107320	Valladolid	Athletico Madrid	967.962	1057.26
2008-04-13	13107322	Empoli	Parma	929.365	975.7
2008-04-13	13107323	Genoa	Torino	972.412	961.4
2008-04-13	13107324	Inter	Fiorentina	1144.64	1044.78
2008-04-13	13107325	Lazio Rom	Siena	1006.08	944.203
2008-04-13	13107326	Livorno	Cagliari	924.505	928.509
2008-04-13	13107327	Napoli	Atalanta Bergamo	978.376	967.295
2008-04-13	13107328	Reggina	Sampdoria	933.291	1000.39
2008-04-13	13107329	Udinese	Roma	1008.53	1110.68
2008-04-14	11107340	Chelsea	Wigan	1162.79	927.439
2008-04-15	10107252	Hansa Rostock	Werder Bremen	920.621	1076.12
2008-04-15	10107253	Hertha Berlin	Hamburg	977.083	1061.7
2008-04-15	10107254	Schalke 04	Cottbus	1059.04	903.177
2008-04-15	10107255	Wolfsburg	Bochum	981.596	939.671
2008-04-16	10107256	Bielefeld	Bayer Leverkusen	919.424	1041.52
2008-04-16	10107257	Bor. Dortmund	Hannover	996.329	962.467
2008-04-16	10107258	Duisburg	Karlsruhe	897.59	955.933
2008-04-16	10107259	Eintracht Frankfurt	Bayern Munich	970.955	1149.41
2008-04-16	10107260	VfB Stuttgart	Nurnberg	1055.68	958.264
2008-04-16	13107330	Juventus Turin	Parma	1108.08	973.371
2008-04-17	11107341	Everton	Chelsea	1052.88	1160.35
2008-04-19	11107342	Arsenal	Reading	1156.53	926.3
2008-04-19	11107343	Blackburn	Manchester United	999.245	1191.59
2008-04-19	11107344	Fulham	Liverpool	909.556	1128.37
2008-04-19	11107345	Middlesbrough	Bolton	952.769	952.394
2008-04-19	11107346	West Ham	Derby	967.553	815.087
2008-04-19	11107347	Wigan	Tottenham	929.877	1029.57
2008-04-19	12107321	Athletico Madrid	Betis Sevilla	1057.58	983.699
2008-04-19	12107322	Barcelona	Espanol Barcelona	1182.94	994.53
2008-04-19	12107323	Sevilla	Almeria	1074.7	970.002
2008-04-19	12107324	Zaragoza	Recreativo	1019.79	966.135
2008-04-19	13107331	Fiorentina	Palermo	1048.26	967.747
2008-04-19	13107332	Roma	Livorno	1115.14	918.388
2008-04-20	10107261	Nurnberg	Wolfsburg	969.021	981.196
2008-04-20	11107348	Aston Villa	Birmingham	1028.37	940.393
2008-04-20	11107349	Manchester City	Portsmouth	973.229	984.062
2008-04-20	11107350	Newcastle	Sunderland	972.669	939.976
2008-04-20	12107325	Athletico Bilbao	Valencia	988.758	1012.99
2008-04-20	12107326	Levante	Getafe	874.432	984.991
2008-04-20	12107327	Murcia	Mallorca	924.225	989.784
2008-04-20	12107328	Osasuna	La Coruna	997.02	978.689
2008-04-20	12107329	Santander	Real Madrid	1011.08	1129.63
2008-04-20	12107330	Villarreal	Valladolid	1071.93	967.641
2008-04-20	13107333	Atalanta Bergamo	Juventus Turin	968.349	1107.25
2008-04-20	13107334	Cagliari	Empoli	934.626	931.694
2008-04-20	13107335	Catania	Lazio Rom	949.15	993.781
2008-04-20	13107336	Milan	Reggina	1126.97	933.533
2008-04-20	13107337	Parma	Napoli	974.203	977.322
2008-04-20	13107338	Sampdoria	Udinese	1000.15	1004.06
2008-04-20	13107339	Siena	Genoa	956.503	955.985
2008-04-20	13107340	Torino	Inter	977.826	1141.16
2008-04-22	90107031	Liverpool	Chelsea	1109.01	1170.55
2008-04-23	90107032	Barcelona	Manchester United	1166.63	1201.66
2008-04-25	10107262	Eintracht Frankfurt	Bor. Dortmund	972.203	980.931
2008-04-26	10107263	Bochum	Duisburg	940.071	906.659
2008-04-26	10107264	Cottbus	Hansa Rostock	909.115	911.503
2008-04-26	10107265	Hamburg	Schalke 04	1063.67	1053.1
2008-04-26	10107266	Hannover	Hertha Berlin	977.865	975.114
2008-04-26	10107267	Karlsruhe	Werder Bremen	946.864	1085.23
2008-04-26	10107268	Nurnberg	Bielefeld	965.354	919.684
2008-04-26	11107351	Birmingham	Liverpool	950.324	1116.25
2008-04-26	11107352	Chelsea	Manchester United	1163.32	1207.78
2008-04-26	11107353	Manchester City	Fulham	963.425	928.92
2008-04-26	11107354	Sunderland	Middlesbrough	941.624	949.013
2008-04-26	11107355	Tottenham	Bolton	1024.13	956.15
2008-04-26	11107356	West Ham	Newcastle	966.716	971.021
2008-04-26	11107357	Wigan	Reading	935.312	934.701
2008-04-26	12107331	La Coruna	Barcelona	991.46	1160.51
2008-04-26	12107332	Murcia	Sevilla	919.749	1073.69
2008-04-27	10107269	Bayern Munich	VfB Stuttgart	1148.16	1044.92
2008-04-27	10107270	Bayer Leverkusen	Wolfsburg	1041.26	984.862
2008-04-27	11107358	Everton	Aston Villa	1042.68	1018.44
2008-04-27	11107359	Portsmouth	Blackburn	993.866	989.175
2008-04-27	12107333	Betis Sevilla	Villarreal	985.738	1063.7
2008-04-27	12107334	Espanol Barcelona	Zaragoza	1010.84	1014.34
2008-04-27	12107335	Getafe	Athletico Madrid	987.099	1055.54
2008-04-27	12107336	Mallorca	Santander	994.261	1014.41
2008-04-27	12107337	Real Madrid	Athletico Bilbao	1126.31	982.681
2008-04-27	12107338	Recreativo	Levante	971.589	872.324
2008-04-27	12107339	Valencia	Osasuna	1019.07	984.25
2008-04-27	12107340	Valladolid	Almeria	975.866	971.006
2008-04-27	13107341	Fiorentina	Sampdoria	1049.69	995.036
2008-04-27	13107342	Genoa	Empoli	962.195	931.711
2008-04-27	13107343	Inter	Cagliari	1159.46	934.61
2008-04-27	13107344	Juventus Turin	Lazio Rom	1115.71	971.522
2008-04-27	13107345	Livorno	Milan	916.928	1125.6
2008-04-27	13107346	Napoli	Siena	959.035	950.293
2008-04-27	13107347	Palermo	Atalanta Bergamo	966.32	959.884
2008-04-27	13107348	Reggina	Parma	934.902	992.49
2008-04-27	13107349	Roma	Torino	1116.6	959.521
2008-04-27	13107350	Udinese	Catania	1009.18	971.409
2008-04-28	11107360	Derby	Arsenal	815.924	1148.13
2008-04-29	90107033	Manchester United	Barcelona	1210.63	1138.2
2008-04-30	90107034	Chelsea	Liverpool	1160.46	1097.66
2008-05-02	10107271	Bor. Dortmund	Nurnberg	988.805	963.574
2008-05-03	10107272	Bielefeld	Bochum	921.465	928.704
2008-05-03	10107273	Hansa Rostock	Hamburg	916.323	1047.8
2008-05-03	10107274	Hertha Berlin	Karlsruhe	981.149	934.848
2008-05-03	10107275	Schalke 04	Hannover	1068.97	971.831
2008-05-03	10107276	VfB Stuttgart	Eintracht Frankfurt	1058.28	964.329
2008-05-03	10107277	Werder Bremen	Cottbus	1097.25	904.296
2008-05-03	11107361	Aston Villa	Wigan	1033.66	933.005
2008-05-03	11107362	Blackburn	Derby	995.656	813.871
2008-05-03	11107363	Bolton	Sunderland	964.887	933.814
2008-05-03	11107364	Fulham	Birmingham	931.083	968.911
2008-05-03	11107365	Manchester United	West Ham	1194.89	950.94
2008-05-03	11107366	Middlesbrough	Portsmouth	956.822	987.384
2008-05-03	11107367	Reading	Tottenham	937.007	1015.39
2008-05-03	12107341	Athletico Madrid	Recreativo	1061.8	966.872
2008-05-03	12107342	Zaragoza	La Coruna	1025.45	1013.76
2008-05-04	10107278	Duisburg	Bayer Leverkusen	918.027	1037.58
2008-05-04	10107279	Wolfsburg	Bayern Munich	988.544	1134.8
2008-05-04	11107368	Arsenal	Everton	1150.18	1027.46
2008-05-04	11107369	Liverpool	Manchester City	1115.28	961.262
2008-05-04	12107343	Almeria	Betis Sevilla	980.787	982.115
2008-05-04	12107344	Athletico Bilbao	Mallorca	984.684	988.101
2008-05-04	12107345	Barcelona	Valencia	1153.95	1014.68
2008-05-04	12107346	Levante	Espanol Barcelona	877.041	999.729
2008-05-04	12107347	Osasuna	Real Madrid	988.64	1124.3
2008-05-04	12107348	Santander	Murcia	1020.57	908.293
2008-05-04	12107349	Sevilla	Valladolid	1085.15	966.085
2008-05-04	12107350	Villarreal	Getafe	1067.33	980.843
2008-05-04	13107351	Atalanta Bergamo	Livorno	960.333	907.372
2008-05-04	13107352	Cagliari	Fiorentina	941.34	1037.57
2008-05-04	13107353	Catania	Reggina	978.212	958.131
2008-05-04	13107354	Empoli	Udinese	940.643	1002.38
2008-05-04	13107355	Lazio Rom	Palermo	971.993	965.871
2008-05-04	13107356	Milan	Inter	1135.16	1152.73
2008-05-04	13107357	Parma	Genoa	969.261	953.263
2008-05-04	13107358	Sampdoria	Roma	1007.16	1109.64
2008-05-04	13107359	Siena	Juventus Turin	947.777	1115.24
2008-05-04	13107360	Torino	Napoli	966.489	961.551
2008-05-05	11107370	Newcastle	Chelsea	986.797	1142.84
2008-05-06	10107280	Bochum	Schalke 04	921.119	1072.08
2008-05-06	10107281	Bor. Dortmund	VfB Stuttgart	973.79	1054.84
2008-05-06	10107282	Hannover	Hansa Rostock	968.721	916.343
2008-05-06	10107283	Karlsruhe	Cottbus	943.725	909.877
2008-05-07	10107284	Bayern Munich	Bielefeld	1129.75	929.049
2008-05-07	10107285	Eintracht Frankfurt	Wolfsburg	967.778	993.592
2008-05-07	10107286	Hamburg	Werder Bremen	1047.78	1091.67
2008-05-07	10107287	Bayer Leverkusen	Hertha Berlin	1039.27	972.271
2008-05-07	10107288	Nurnberg	Duisburg	978.588	916.337
2008-05-07	12107351	Betis Sevilla	Valladolid	989.945	969.25
2008-05-07	12107352	Getafe	Almeria	990.436	972.957
2008-05-07	12107353	La Coruna	Levante	1018.02	875.496
2008-05-07	12107354	Mallorca	Osasuna	996.018	995.484
2008-05-07	12107355	Murcia	Athletico Bilbao	906.034	976.767
2008-05-07	12107356	Real Madrid	Barcelona	1117.46	1136.27
2008-05-07	12107357	Recreativo	Villarreal	969.084	1057.73
2008-05-07	12107358	Santander	Sevilla	1022.82	1081.98
2008-05-07	12107359	Valencia	Zaragoza	1032.36	1021.19
2008-05-08	12107360	Espanol Barcelona	Athletico Madrid	1001.27	1059.59
2008-05-10	10107289	Bielefeld	Bor. Dortmund	939.921	964.103
2008-05-10	10107290	Cottbus	Hamburg	928.321	1042.11
2008-05-10	10107291	Duisburg	Bayern Munich	922.502	1118.88
2008-05-10	10107292	Hansa Rostock	Bayer Leverkusen	927.688	1043.41
2008-05-10	10107293	Hertha Berlin	Nurnberg	968.13	972.423
2008-05-10	10107294	Karlsruhe	Bochum	925.281	914.435
2008-05-10	10107295	Schalke 04	Eintracht Frankfurt	1078.76	961.121
2008-05-10	10107296	Werder Bremen	Hannover	1097.34	957.375
2008-05-10	10107297	Wolfsburg	VfB Stuttgart	1000.25	1064.52
2008-05-11	11107371	Birmingham	Blackburn	966.641	997.175
2008-05-11	11107372	Chelsea	Bolton	1162.13	973.099
2008-05-11	11107373	Derby	Reading	812.352	946.542
2008-05-11	11107374	Everton	Newcastle	1040.14	967.503
2008-05-11	11107375	Middlesbrough	Manchester City	966.131	979.307
2008-05-11	11107376	Portsmouth	Fulham	978.076	933.353
2008-05-11	11107377	Sunderland	Arsenal	925.602	1137.5
2008-05-11	11107378	Tottenham	Liverpool	1005.86	1097.24
2008-05-11	11107379	West Ham	Aston Villa	950.452	1032.38
2008-05-11	11107380	Wigan	Manchester United	934.283	1195.37
2008-05-11	12107361	Almeria	Recreativo	973.046	965.369
2008-05-11	12107362	Athletico Bilbao	Santander	987.143	1017.46
2008-05-11	12107363	Athletico Madrid	La Coruna	1077.04	1018.83
2008-05-11	12107364	Barcelona	Mallorca	1142.46	990.557
2008-05-11	12107365	Betis Sevilla	Sevilla	976.777	1087.35
2008-05-11	12107366	Levante	Valencia	874.688	1026.49
2008-05-11	12107367	Osasuna	Murcia	1000.94	895.658
2008-05-11	12107368	Valladolid	Getafe	982.419	990.347
2008-05-11	12107369	Villarreal	Espanol Barcelona	1061.45	983.818
2008-05-11	12107370	Zaragoza	Real Madrid	1027.06	1111.27
2008-05-11	13107361	Fiorentina	Parma	1030.03	989.589
2008-05-11	13107362	Genoa	Lazio Rom	932.934	963.023
2008-05-11	13107363	Inter	Siena	1162.96	927.945
2008-05-11	13107364	Juventus Turin	Catania	1135.07	973.18
2008-05-11	13107365	Livorno	Torino	951.636	995.257
2008-05-11	13107366	Napoli	Milan	932.783	1124.93
2008-05-11	13107367	Palermo	Sampdoria	974.841	1013.27
2008-05-11	13107368	Reggina	Empoli	963.162	956.445
2008-05-11	13107369	Roma	Atalanta Bergamo	1103.52	916.07
2008-05-11	13107370	Udinese	Cagliari	986.576	948.877
2008-05-17	10107298	Bayern Munich	Hertha Berlin	1108.24	939.82
2008-05-17	10107299	Bochum	Hansa Rostock	921.435	911.633
2008-05-17	10107300	Bor. Dortmund	Wolfsburg	948.812	1000.61
2008-05-17	10107301	Eintracht Frankfurt	Duisburg	952.513	933.146
2008-05-17	10107302	Hamburg	Karlsruhe	1042.87	918.282
2008-05-17	10107303	Hannover	Cottbus	957.607	927.559
2008-05-17	10107304	Bayer Leverkusen	Werder Bremen	1059.47	1097.11
2008-05-17	10107305	Nurnberg	Schalke 04	1000.73	1087.37
2008-05-17	10107306	VfB Stuttgart	Bielefeld	1064.17	955.211
2008-05-17	12107371	Murcia	Barcelona	888.771	1129.14
2008-05-17	13107371	Sampdoria	Juventus Turin	1015.23	1115.15
2008-05-18	12107372	Espanol Barcelona	Almeria	984.068	951.665
2008-05-18	12107373	Getafe	Betis Sevilla	993.98	968.529
2008-05-18	12107374	La Coruna	Villarreal	1016.73	1061.2
2008-05-18	12107375	Mallorca	Zaragoza	1003.88	1045.62
2008-05-18	12107376	Real Madrid	Levante	1092.71	861.67
2008-05-18	12107377	Recreativo	Valladolid	986.75	978.785
2008-05-18	12107378	Santander	Osasuna	1027.23	1007.83
2008-05-18	12107379	Sevilla	Athletico Bilbao	1095.59	977.373
2008-05-18	12107380	Valencia	Athletico Madrid	1039.51	1079.14
2008-05-18	13107372	Atalanta Bergamo	Genoa	912.792	944.65
2008-05-18	13107373	Cagliari	Reggina	958.133	963.228
2008-05-18	13107374	Catania	Roma	993.098	1106.8
2008-05-18	13107375	Empoli	Livorno	956.379	918.378
2008-05-18	13107376	Lazio Rom	Napoli	951.306	909.398
2008-05-18	13107377	Milan	Udinese	1148.31	977.32
2008-05-18	13107378	Parma	Inter	990.032	1167.58
2008-05-18	13107379	Siena	Palermo	923.321	972.881
2008-05-18	13107380	Torino	Fiorentina	1028.51	1029.59
2008-08-15	10108001	Bayern Munich	Hamburg	1102.14	1047.06
2008-08-16	10108002	Bielefeld	Werder Bremen	961.542	1107.48
2008-08-16	10108003	Cottbus	Hoffenheim	922.26	895.753
2008-08-16	10108004	Karlsruhe	Bochum	914.093	937.315
2008-08-16	10108005	Bayer Leverkusen	Bor. Dortmund	1049.1	927.18
2008-08-16	10108006	Schalke 04	Hannover	1084.51	962.906
2008-08-16	10108007	Wolfsburg	FC Koln	1022.24	922.055
2008-08-16	11108001	Arsenal	West Brom	1132	971.358
2008-08-16	11108002	Bolton	Stoke	964.088	972.64
2008-08-16	11108003	Everton	Blackburn	1030.69	991.176
2008-08-16	11108004	Hull	Fulham	787.536	977.29
2008-08-16	11108005	Middlesbrough	Tottenham	965.214	1009.58
2008-08-16	11108006	Sunderland	Liverpool	931.11	1093.52
2008-08-16	11108007	West Ham	Wigan	940.805	915.816
2008-08-17	10108008	Eintracht Frankfurt	Hertha Berlin	963.604	945.922
2008-08-17	10108009	Gladbach	VfB Stuttgart	1003.59	1057.83
2008-08-17	11108008	Aston Villa	Manchester City	1042.03	980.224
2008-08-17	11108009	Chelsea	Portsmouth	1171.14	934.14
2008-08-17	11108010	Manchester United	Newcastle	1213.84	976.954
2008-08-22	10108010	Hannover	Cottbus	972.817	900.554
2008-08-23	10108011	Bor. Dortmund	Bayern Munich	956.311	1103.56
2008-08-23	10108012	Hamburg	Karlsruhe	1045.63	912.193
2008-08-23	10108013	Hertha Berlin	Bielefeld	961.428	951.734
2008-08-23	10108014	Hoffenheim	Gladbach	917.458	995.072
2008-08-23	10108015	VfB Stuttgart	Bayer Leverkusen	1066.36	1019.97
2008-08-23	10108016	Werder Bremen	Schalke 04	1117.29	1074.6
2008-08-23	11108011	Blackburn	Hull	1000.06	815.719
2008-08-23	11108012	Fulham	Arsenal	949.107	1140.38
2008-08-23	11108013	Liverpool	Middlesbrough	1106.16	944.736
2008-08-23	11108014	Newcastle	Bolton	983.737	973.479
2008-08-23	11108015	Stoke	Aston Villa	963.248	1033.76
2008-08-23	11108016	Tottenham	Sunderland	1030.05	918.47
2008-08-23	11108017	West Brom	Everton	962.973	1021.81
2008-08-24	10108017	Bochum	Wolfsburg	939.214	1016.69
2008-08-24	10108018	FC Koln	Eintracht Frankfurt	927.607	948.098
2008-08-24	11108018	Manchester City	West Ham	988.486	936.696
2008-08-24	11108019	Wigan	Chelsea	919.926	1161.74
2008-08-25	11108020	Portsmouth	Manchester United	943.54	1207.06
2008-08-29	10108019	Karlsruhe	FC Koln	914.279	922.432
2008-08-30	10108020	Bielefeld	Hamburg	939.209	1043.55
2008-08-30	10108021	Cottbus	Bor. Dortmund	899.839	958.413
2008-08-30	10108022	Bayer Leverkusen	Hoffenheim	1030.26	935.366
2008-08-30	10108023	Gladbach	Werder Bremen	977.164	1106.53
2008-08-30	10108024	Schalke 04	Bochum	1085.36	932.001
2008-08-30	10108025	Wolfsburg	Eintracht Frankfurt	1023.9	953.273
2008-08-30	11108021	Arsenal	Newcastle	1151.57	989.7
2008-08-30	11108022	Bolton	West Brom	967.517	953.88
2008-08-30	11108023	Everton	Portsmouth	1030.9	957.429
2008-08-30	11108024	Hull	Wigan	833.374	909.598
2008-08-30	11108025	Middlesbrough	Stoke	946.924	929.16
2008-08-30	11108026	West Ham	Blackburn	957.993	982.405
2008-08-30	12108001	Espanol Barcelona	Valladolid	970.115	985.021
2008-08-30	12108002	Valencia	Mallorca	1029.51	999.955
2008-08-30	13108001	Sampdoria	Inter	1026.8	1179.71
2008-08-30	13108002	Udinese	Palermo	978.533	963.915
2008-08-31	10108026	Bayern Munich	Hertha Berlin	1101.46	973.953
2008-08-31	10108027	VfB Stuttgart	Hannover	1056.06	973.532
2008-08-31	11108027	Aston Villa	Liverpool	1067.85	1103.97
2008-08-31	11108028	Chelsea	Tottenham	1172.07	1029.24
2008-08-31	11108029	Sunderland	Manchester City	919.284	967.189
2008-08-31	12108003	Athletico Bilbao	Almeria	978.956	965.618
2008-08-31	12108004	Athletico Madrid	Malaga	1089.14	892.428
2008-08-31	12108005	Betis Sevilla	Recreativo	974.099	980.514
2008-08-31	12108006	La Coruna	Real Madrid	1013.53	1095.22
2008-08-31	12108007	Numancia	Barcelona	1049.54	1125.48
2008-08-31	12108008	Osasuna	Villarreal	1023.63	1064.4
2008-08-31	12108009	Santander	Sevilla	1011.43	1094.01
2008-08-31	12108010	Sp Gijon	Getafe	859.164	988.41
2008-08-31	13108003	Atalanta Bergamo	Siena	918.66	932.287
2008-08-31	13108004	Cagliari	Lazio Rom	959.494	934.397
2008-08-31	13108005	Catania	Genoa	966.023	938.782
2008-08-31	13108006	Chievo	Reggina	987.669	961.867
2008-08-31	13108007	Fiorentina	Juventus Turin	1092.43	1103.58
2008-08-31	13108008	Milan	Bologna	1147.1	977.902
2008-08-31	13108009	Roma	Napoli	1133.88	926.307
2008-08-31	13108010	Torino	Lecce	965.678	887.089
2008-09-13	10108028	Bor. Dortmund	Schalke 04	977.925	1080.61
2008-09-13	10108029	FC Koln	Bayern Munich	925.173	1102.02
2008-09-13	10108030	Hamburg	Bayer Leverkusen	1055.93	1016.83
2008-09-13	10108031	Hertha Berlin	Wolfsburg	973.391	1022.17
2008-09-13	10108032	Hoffenheim	VfB Stuttgart	948.804	1046.16
2008-09-13	10108033	Werder Bremen	Cottbus	1118.35	880.327
2008-09-13	11108030	Blackburn	Arsenal	990.488	1145.65
2008-09-13	11108031	Fulham	Bolton	937.921	968.908
2008-09-13	11108032	Liverpool	Manchester United	1121.43	1193.17
2008-09-13	11108033	Manchester City	Chelsea	963.114	1171.23
2008-09-13	11108034	Newcastle	Hull	995.614	836.308
2008-09-13	11108035	Portsmouth	Middlesbrough	976.453	960.849
2008-09-13	11108036	West Brom	West Ham	952.489	949.91
2008-09-13	11108037	Wigan	Sunderland	906.663	923.358
2008-09-13	12108011	Barcelona	Santander	1168.03	1008.46
2008-09-13	12108012	Valladolid	Athletico Madrid	978.985	1076.38
2008-09-13	13108011	Inter	Catania	1185.29	948.352
2008-09-13	13108012	Palermo	Roma	969.937	1113.57
2008-09-14	10108034	Bochum	Bielefeld	936.759	926.822
2008-09-14	10108035	Hannover	Gladbach	983.435	965.337
2008-09-14	11108038	Stoke	Everton	915.236	1011.87
2008-09-14	12108013	Almeria	Valencia	969.315	1033.56
2008-09-14	12108014	Getafe	Betis Sevilla	975.367	979.757
2008-09-14	12108015	Malaga	Athletico Bilbao	905.194	975.258
2008-09-14	12108016	Mallorca	Osasuna	995.907	1009.69
2008-09-14	12108017	Real Madrid	Numancia	1111.25	1007
2008-09-14	12108018	Recreativo	Espanol Barcelona	974.857	976.151
2008-09-14	12108019	Sevilla	Sp Gijon	1096.98	872.207
2008-09-14	12108020	Villarreal	La Coruna	1078.34	997.491
2008-09-14	13108013	Bologna	Atalanta Bergamo	978.025	923.053
2008-09-14	13108014	Genoa	Milan	956.453	1146.98
2008-09-14	13108015	Juventus Turin	Udinese	1120.59	972.511
2008-09-14	13108016	Lazio Rom	Sampdoria	962.453	1021.22
2008-09-14	13108017	Lecce	Chievo	895.756	977.898
2008-09-14	13108018	Napoli	Fiorentina	946.609	1075.43
2008-09-14	13108019	Reggina	Torino	971.638	957.01
2008-09-14	13108020	Siena	Cagliari	927.894	931.437
2008-09-15	11108039	Tottenham	Aston Villa	1030.08	1050.4
2008-09-17	90108001	Manchester United	Villarreal	1197.96	1062.39
2008-09-19	10108036	Bayer Leverkusen	Hannover	1028.86	981.225
2008-09-20	10108037	Bayern Munich	Werder Bremen	1112.76	1110.91
2008-09-20	10108038	Bielefeld	FC Koln	928.273	914.431
2008-09-20	10108039	Cottbus	Bochum	887.771	935.308
2008-09-20	10108040	Gladbach	Hertha Berlin	967.546	972.782
2008-09-20	10108041	Schalke 04	Eintracht Frankfurt	1073.58	955.001
2008-09-20	11108040	Blackburn	Fulham	981.993	938.521
2008-09-20	11108041	Bolton	Arsenal	968.308	1154.15
2008-09-20	11108042	Liverpool	Stoke	1116.64	907.267
2008-09-20	11108043	Sunderland	Middlesbrough	921.377	964.679
2008-09-20	11108044	West Ham	Newcastle	964.669	978.419
2008-09-20	12108021	Athletico Madrid	Recreativo	1081.57	963.424
2008-09-20	12108022	Espanol Barcelona	Getafe	987.584	973.338
2008-09-20	13108021	Catania	Atalanta Bergamo	953.18	943.448
2008-09-20	13108022	Roma	Reggina	1111.92	953.992
2008-09-21	10108042	Hoffenheim	Bor. Dortmund	947.963	984.955
2008-09-21	10108043	VfB Stuttgart	Karlsruhe	1047	911.537
2008-09-21	10108044	Wolfsburg	Hamburg	1022.78	1043.9
2008-09-21	11108045	Chelsea	Manchester United	1164.58	1190.94
2008-09-21	11108046	Hull	Everton	853.502	1019.84
2008-09-21	11108047	Manchester City	Portsmouth	969.765	972.623
2008-09-21	11108048	Tottenham	Wigan	1032.09	908.644
2008-09-21	11108049	West Brom	Aston Villa	937.73	1048.39
2008-09-21	12108023	Almeria	Malaga	962.947	906.625
2008-09-21	12108024	Athletico Bilbao	Valladolid	973.827	973.79
2008-09-21	12108025	Betis Sevilla	Sevilla	981.785	1087.19
2008-09-21	12108026	La Coruna	Mallorca	1013.44	993.966
2008-09-21	12108027	Numancia	Villarreal	991.006	1069.41
2008-09-21	12108028	Santander	Real Madrid	1006.24	1127.24
2008-09-21	12108029	Sp Gijon	Barcelona	881.996	1170.25
2008-09-21	12108030	Valencia	Osasuna	1039.92	1011.64
2008-09-21	13108023	Cagliari	Juventus Turin	928.42	1111.99
2008-09-21	13108024	Fiorentina	Bologna	1058.98	957.63
2008-09-21	13108025	Lecce	Siena	904.401	930.911
2008-09-21	13108026	Milan	Lazio Rom	1145.47	970.528
2008-09-21	13108027	Palermo	Genoa	971.589	957.961
2008-09-21	13108028	Sampdoria	Chievo	1013.15	969.253
2008-09-21	13108029	Torino	Inter	974.656	1180.46
2008-09-21	13108030	Udinese	Napoli	981.11	963.056
2008-09-24	12108031	Barcelona	Betis Sevilla	1165.09	978.931
2008-09-24	12108032	Getafe	Athletico Madrid	981.852	1079.07
2008-09-24	12108033	Osasuna	La Coruna	1006.3	1012.84
2008-09-24	12108034	Real Madrid	Sp Gijon	1133.52	887.151
2008-09-24	12108035	Sevilla	Espanol Barcelona	1090.04	979.07
2008-09-24	12108036	Villarreal	Santander	1080.1	999.967
2008-09-24	13108031	Atalanta Bergamo	Cagliari	955.538	917.205
2008-09-24	13108032	Bologna	Udinese	956.274	973.091
2008-09-24	13108033	Chievo	Torino	960.449	971.296
2008-09-24	13108034	Genoa	Roma	961.851	1113.17
2008-09-24	13108035	Inter	Lecce	1183.82	904.047
2008-09-24	13108036	Juventus Turin	Catania	1123.2	941.09
2008-09-24	13108037	Lazio Rom	Fiorentina	992.583	1060.33
2008-09-24	13108038	Napoli	Palermo	971.075	967.699
2008-09-24	13108039	Reggina	Milan	952.741	1123.42
2008-09-24	13108040	Siena	Sampdoria	931.265	1021.95
2008-09-25	12108037	Malaga	Valencia	912.289	1045.26
2008-09-25	12108038	Mallorca	Numancia	994.566	980.32
2008-09-25	12108039	Recreativo	Athletico Bilbao	965.927	970.409
2008-09-25	12108040	Valladolid	Almeria	977.208	957.283
2008-09-26	10108045	FC Koln	Schalke 04	929.374	1071.86
2008-09-27	10108046	Bochum	Bayer Leverkusen	937.692	1031.3
2008-09-27	10108047	Bor. Dortmund	VfB Stuttgart	992.702	1038.06
2008-09-27	10108048	Hamburg	Gladbach	1054.38	954.302
2008-09-27	10108049	Hannover	Bayern Munich	978.783	1123.09
2008-09-27	10108050	Hertha Berlin	Cottbus	986.027	885.387
2008-09-27	10108051	Werder Bremen	Hoffenheim	1100.58	940.216
2008-09-27	11108050	Arsenal	Hull	1165.06	865.686
2008-09-27	11108051	Aston Villa	Sunderland	1050.38	921.399
2008-09-27	11108052	Everton	Liverpool	1007.66	1118.65
2008-09-27	11108053	Fulham	West Ham	950.873	966.02
2008-09-27	11108054	Manchester United	Bolton	1190.77	957.396
2008-09-27	11108055	Middlesbrough	West Brom	964.658	935.737
2008-09-27	11108056	Newcastle	Blackburn	977.068	969.641
2008-09-27	11108057	Stoke	Chelsea	905.253	1164.74
2008-09-27	12108041	Betis Sevilla	Real Madrid	976.625	1133.84
2008-09-27	12108042	Espanol Barcelona	Barcelona	986.298	1167.4
2008-09-27	12108043	Sp Gijon	Villarreal	886.833	1078.2
2008-09-27	13108041	Fiorentina	Genoa	1057.17	964.663
2008-09-27	13108042	Sampdoria	Juventus Turin	1018.36	1123.32
2008-09-28	10108052	Eintracht Frankfurt	Bielefeld	956.72	913.33
2008-09-28	10108053	Karlsruhe	Wolfsburg	920.481	1012.31
2008-09-28	11108058	Portsmouth	Tottenham	972.014	1017.83
2008-09-28	11108059	Wigan	Manchester City	922.909	970.374
2008-09-28	12108044	Almeria	Recreativo	971.495	954.463
2008-09-28	12108045	Athletico Bilbao	Getafe	981.873	981.183
2008-09-28	12108046	Athletico Madrid	Sevilla	1079.74	1082.81
2008-09-28	12108047	Malaga	Valladolid	906.832	962.996
2008-09-28	12108048	Numancia	Osasuna	981.317	997.56
2008-09-28	12108049	Santander	Mallorca	1001.86	993.57
2008-09-28	12108050	Valencia	La Coruna	1050.72	1021.58
2008-09-28	13108043	Bologna	Napoli	943.367	971.112
2008-09-28	13108044	Catania	Chievo	940.972	954.097
2008-09-28	13108045	Lecce	Cagliari	907.97	914.097
2008-09-28	13108046	Milan	Inter	1140.79	1179.9
2008-09-28	13108047	Palermo	Reggina	967.662	935.363
2008-09-28	13108048	Roma	Atalanta Bergamo	1110.36	958.646
2008-09-28	13108049	Torino	Lazio Rom	977.648	995.745
2008-09-28	13108050	Udinese	Siena	985.999	934.859
2008-10-01	90108002	Inter	Werder Bremen	1192.15	1092.23
2008-10-03	10108054	Bielefeld	Karlsruhe	921.577	915.085
2008-10-04	10108055	Bayern Munich	Bochum	1146.71	927.467
2008-10-04	10108056	Hoffenheim	Eintracht Frankfurt	948.568	948.473
2008-10-04	10108057	Bayer Leverkusen	Hertha Berlin	1041.52	981.949
2008-10-04	10108058	Gladbach	FC Koln	950.011	919.208
2008-10-04	10108059	VfB Stuttgart	Werder Bremen	1041.83	1092.92
2008-10-04	11108060	Blackburn	Manchester United	987.876	1189.39
2008-10-04	11108061	Sunderland	Arsenal	931.668	1157.53
2008-10-04	11108062	West Brom	Fulham	932.613	943.968
2008-10-04	11108063	Wigan	Middlesbrough	906.151	967.782
2008-10-04	12108051	Barcelona	Athletico Madrid	1165.98	1075.6
2008-10-04	12108052	Villarreal	Betis Sevilla	1084.77	971.567
2008-10-04	13108051	Inter	Bologna	1191.46	933.797
2008-10-04	13108052	Lazio Rom	Lecce	1012.3	908.304
2008-10-05	10108060	Cottbus	Hamburg	889.465	1058.67
2008-10-05	10108061	Bor. Dortmund	Hannover	988.926	955.17
2008-10-05	10108062	Schalke 04	Wolfsburg	1082.02	1017.7
2008-10-05	11108064	Chelsea	Aston Villa	1174.43	1040.11
2008-10-05	11108065	Everton	Newcastle	999.688	958.833
2008-10-05	11108066	Manchester City	Liverpool	987.132	1126.63
2008-10-05	11108067	Portsmouth	Stoke	968.508	895.571
2008-10-05	11108068	Tottenham	Hull	1021.33	873.214
2008-10-05	11108069	West Ham	Bolton	972.925	958.779
2008-10-05	12108053	Getafe	Almeria	988.283	974.172
2008-10-05	12108054	La Coruna	Numancia	1017.25	972.225
2008-10-05	12108055	Mallorca	Sp Gijon	998.745	880.268
2008-10-05	12108056	Osasuna	Santander	1006.65	996.686
2008-10-05	12108057	Real Madrid	Espanol Barcelona	1138.9	987.717
2008-10-05	12108058	Recreativo	Malaga	951.786	904.794
2008-10-05	12108059	Sevilla	Athletico Bilbao	1086.95	974.774
2008-10-05	12108060	Valladolid	Valencia	965.034	1055.05
2008-10-05	13108053	Atalanta Bergamo	Sampdoria	969.851	1012.46
2008-10-05	13108054	Cagliari	Milan	913.763	1128.54
2008-10-05	13108055	Chievo	Fiorentina	950.106	1048.96
2008-10-05	13108056	Genoa	Napoli	972.872	980.682
2008-10-05	13108057	Juventus Turin	Palermo	1129.22	977.475
2008-10-05	13108058	Reggina	Catania	925.55	944.964
2008-10-05	13108059	Siena	Roma	931.355	1099.16
2008-10-05	13108060	Udinese	Torino	989.502	961.094
2008-10-17	10108063	Bochum	Gladbach	930.883	933.47
2008-10-18	10108064	Eintracht Frankfurt	Bayer Leverkusen	938.009	1043.34
2008-10-18	10108065	FC Koln	Cottbus	935.749	893.403
2008-10-18	10108066	Hannover	Hoffenheim	955.244	959.033
2008-10-18	10108067	Hertha Berlin	VfB Stuttgart	980.137	1036.77
2008-10-18	10108068	Karlsruhe	Bayern Munich	923.895	1143.29
2008-10-18	10108069	Werder Bremen	Bor. Dortmund	1097.98	988.852
2008-10-18	10108070	Wolfsburg	Bielefeld	1024.9	912.767
2008-10-18	11108070	Arsenal	Everton	1160.37	1000.23
2008-10-18	11108071	Aston Villa	Portsmouth	1043.18	968.054
2008-10-18	11108072	Bolton	Blackburn	953.465	979.546
2008-10-18	11108073	Fulham	Sunderland	950.297	928.829
2008-10-18	11108074	Liverpool	Wigan	1122.43	918.673
2008-10-18	11108075	Manchester United	West Brom	1197.72	926.284
2008-10-18	11108076	Middlesbrough	Chelsea	955.261	1171.35
2008-10-18	12108061	Athletico Madrid	Real Madrid	1079.17	1141.27
2008-10-18	12108062	Espanol Barcelona	Villarreal	985.345	1079.2
2008-10-18	13108061	Fiorentina	Reggina	1052.75	917.678
2008-10-18	13108062	Napoli	Juventus Turin	985.213	1119.83
2008-10-19	10108071	Hamburg	Schalke 04	1054.73	1074.83
2008-10-19	11108077	Hull	West Ham	891.714	978.239
2008-10-19	11108078	Stoke	Tottenham	896.026	1002.83
2008-10-19	12108063	Almeria	Sevilla	981.393	1088.07
2008-10-19	12108064	Athletico Bilbao	Barcelona	973.659	1162.41
2008-10-19	12108065	Betis Sevilla	Mallorca	977.139	990.096
2008-10-19	12108066	Malaga	Getafe	920.405	981.061
2008-10-19	12108067	Santander	La Coruna	1002.54	1018.31
2008-10-19	12108068	Sp Gijon	Osasuna	888.918	1000.8
2008-10-19	12108069	Valencia	Numancia	1065.33	971.165
2008-10-19	12108070	Valladolid	Recreativo	954.756	936.176
2008-10-19	13108063	Bologna	Lazio Rom	937.919	1015.29
2008-10-19	13108064	Catania	Palermo	952.836	986.864
2008-10-19	13108065	Chievo	Atalanta Bergamo	946.322	968.377
2008-10-19	13108066	Genoa	Siena	968.341	933.482
2008-10-19	13108067	Lecce	Udinese	905.31	997.501
2008-10-19	13108068	Milan	Sampdoria	1140.44	1013.93
2008-10-19	13108069	Roma	Inter	1097.03	1187.34
2008-10-19	13108070	Torino	Cagliari	953.095	901.857
2008-10-20	11108079	Newcastle	Manchester City	958.289	991.324
2008-10-21	90108003	Juventus Turin	Real Madrid	1101.78	1152.1
2008-10-21	90108004	Bayern Munich	Fiorentina	1145.86	1051.15
2008-10-22	10108072	Eintracht Frankfurt	Karlsruhe	929.161	921.328
2008-10-22	90108005	Chelsea	Roma	1177.19	1091.09
2008-10-22	90108006	Athletico Madrid	Liverpool	1068.34	1114.82
2008-10-23	90208001	Udinese	Tottenham	997.956	1007.34
2008-10-23	90208002	Sevilla	VfB Stuttgart	1081.96	1039.49
2008-10-24	10108073	Bayer Leverkusen	FC Koln	1052.18	930.764
2008-10-25	10108074	Bayern Munich	Wolfsburg	1131.5	1025.33
2008-10-25	10108075	Cottbus	Eintracht Frankfurt	898.388	922.016
2008-10-25	10108076	Hannover	Werder Bremen	942.459	1085.78
2008-10-25	10108077	Gladbach	Karlsruhe	931.361	928.473
2008-10-25	10108078	Schalke 04	Bielefeld	1080.21	912.336
2008-10-25	11108080	Blackburn	Middlesbrough	986.554	949.421
2008-10-25	11108081	Everton	Manchester United	1002.3	1193.83
2008-10-25	11108082	Sunderland	Newcastle	942.617	939.956
2008-10-25	11108083	West Brom	Hull	930.173	899.116
2008-10-25	12108071	Barcelona	Almeria	1174.05	987.503
2008-10-25	12108072	Osasuna	Betis Sevilla	993.031	978.24
2008-10-25	13108071	Juventus Turin	Torino	1087.87	948.448
2008-10-25	13108072	Siena	Catania	933.984	946.945
2008-10-26	10108079	Bor. Dortmund	Hertha Berlin	1001.06	977.413
2008-10-26	10108080	Hoffenheim	Hamburg	971.817	1049.35
2008-10-26	10108081	VfB Stuttgart	Bochum	1029.29	932.993
2008-10-26	11108084	Chelsea	Liverpool	1189.32	1123.23
2008-10-26	11108085	Manchester City	Stoke	1009.66	891.516
2008-10-26	11108086	Portsmouth	Fulham	977.484	936.509
2008-10-26	11108087	Tottenham	Bolton	1004.02	946.457
2008-10-26	11108088	West Ham	Arsenal	970.836	1158.3
2008-10-26	11108089	Wigan	Aston Villa	926.288	1033.75
2008-10-26	12108073	Getafe	Valladolid	981.889	956.908
2008-10-26	12108074	La Coruna	Sp Gijon	1021.13	896.685
2008-10-26	12108075	Mallorca	Espanol Barcelona	988.995	985.105
2008-10-26	12108076	Numancia	Santander	958.886	999.721
2008-10-26	12108077	Real Madrid	Athletico Bilbao	1166	962.015
2008-10-26	12108078	Recreativo	Valencia	934.023	1077.6
2008-10-26	12108079	Sevilla	Malaga	1092.16	919.577
2008-10-26	12108080	Villarreal	Athletico Madrid	1079.43	1059.92
2008-10-26	13108073	Atalanta Bergamo	Milan	975.381	1141.36
2008-10-26	13108074	Cagliari	Chievo	906.503	939.318
2008-10-26	13108075	Inter	Genoa	1193.28	967.839
2008-10-26	13108076	Lazio Rom	Napoli	1029.31	1003.27
2008-10-26	13108077	Palermo	Fiorentina	992.755	1065.51
2008-10-26	13108078	Reggina	Lecce	919.274	904.855
2008-10-26	13108079	Sampdoria	Bologna	1013.01	923.907
2008-10-26	13108080	Udinese	Roma	1001.28	1078.96
2008-10-28	10108082	Bielefeld	Cottbus	912.505	893.982
2008-10-28	10108083	Karlsruhe	Schalke 04	935.064	1080.04
2008-10-28	10108084	Werder Bremen	Bayer Leverkusen	1084.03	1047.41
2008-10-28	10108085	Wolfsburg	Gladbach	1031.87	924.77
2008-10-28	11108090	Newcastle	West Brom	947.259	913.915
2008-10-29	10108086	Bochum	Hoffenheim	929.302	970.954
2008-10-29	10108087	Eintracht Frankfurt	Bayern Munich	926.423	1124.95
2008-10-29	10108088	FC Koln	Bor. Dortmund	935.539	996.483
2008-10-29	10108089	Hamburg	VfB Stuttgart	1050.22	1032.98
2008-10-29	10108090	Hertha Berlin	Hannover	981.986	944.203
2008-10-29	11108091	Arsenal	Tottenham	1168.81	990.801
2008-10-29	11108092	Aston Villa	Blackburn	1024.71	975.823
2008-10-29	11108093	Bolton	Everton	959.675	987.36
2008-10-29	11108094	Fulham	Wigan	937.196	935.332
2008-10-29	11108095	Hull	Chelsea	915.374	1177.96
2008-10-29	11108096	Liverpool	Portsmouth	1134.6	976.797
2008-10-29	11108097	Manchester United	West Ham	1208.77	960.326
2008-10-29	11108098	Middlesbrough	Manchester City	960.153	1009.17
2008-10-29	11108099	Stoke	Sunderland	892.007	935.313
2008-10-29	13108081	Bologna	Juventus Turin	931.551	1079.11
2008-10-29	13108082	Catania	Udinese	950.875	1006.31
2008-10-29	13108083	Chievo	Lazio Rom	934.236	1018.92
2008-10-29	13108084	Fiorentina	Inter	1060.93	1185.61
2008-10-29	13108085	Genoa	Cagliari	975.507	911.584
2008-10-29	13108086	Lecce	Palermo	914.7	997.332
2008-10-29	13108087	Milan	Siena	1146.65	930.053
2008-10-29	13108088	Napoli	Reggina	1013.65	909.429
2008-10-29	13108089	Torino	Atalanta Bergamo	957.209	970.091
2008-10-31	10108091	Bayer Leverkusen	Wolfsburg	1060.81	1030.81
2008-11-01	10108092	Bayern Munich	Bielefeld	1135.81	909.605
2008-11-01	10108093	Cottbus	Schalke 04	896.882	1085.92
2008-11-01	10108094	Hannover	Hamburg	950.404	1044.01
2008-11-01	10108095	Hoffenheim	Karlsruhe	991.401	929.179
2008-11-01	10108096	VfB Stuttgart	FC Koln	1039.19	931.107
2008-11-01	10108097	Werder Bremen	Hertha Berlin	1070.63	975.786
2008-11-01	11108100	Chelsea	Sunderland	1181.21	943.087
2008-11-01	11108101	Everton	Fulham	998.048	925.196
2008-11-01	11108102	Manchester United	Hull	1206.34	912.122
2008-11-01	11108103	Middlesbrough	West Ham	949.245	962.76
2008-11-01	11108104	Portsmouth	Wigan	977.455	947.332
2008-11-01	11108105	Stoke	Arsenal	884.233	1160.16
2008-11-01	11108106	Tottenham	Liverpool	999.454	1133.94
2008-11-01	11108107	West Brom	Blackburn	916.724	973.635
2008-11-01	12108081	Athletico Bilbao	Villarreal	963.858	1072.54
2008-11-01	12108082	Athletico Madrid	Mallorca	1066.82	975.56
2008-11-01	12108083	Malaga	Barcelona	922.381	1176.44
2008-11-01	12108084	Valencia	Santander	1084.79	1006.11
2008-11-01	13108090	Juventus Turin	Roma	1086.49	1073.92
2008-11-01	13108091	Reggina	Inter	906.245	1184.72
2008-11-02	10108098	Bor. Dortmund	Bochum	1000.91	908.855
2008-11-02	10108099	Gladbach	Eintracht Frankfurt	925.835	915.567
2008-11-02	11108108	Bolton	Manchester City	948.987	1020.07
2008-11-02	12108085	Almeria	Real Madrid	985.115	1164.16
2008-11-02	12108086	Betis Sevilla	La Coruna	992.4	1005.48
2008-11-02	12108087	Espanol Barcelona	Osasuna	998.541	978.871
2008-11-02	12108088	Recreativo	Getafe	926.833	977.952
2008-11-02	12108089	Sp Gijon	Numancia	912.333	952.496
2008-11-02	12108090	Valladolid	Sevilla	960.845	1089.36
2008-11-02	13108092	Atalanta Bergamo	Lecce	977.286	916.351
2008-11-02	13108093	Cagliari	Bologna	910.329	924.17
2008-11-02	13108094	Lazio Rom	Catania	1026.45	947.594
2008-11-02	13108095	Milan	Napoli	1144.7	1016.84
2008-11-02	13108096	Palermo	Chievo	995.68	926.713
2008-11-02	13108097	Sampdoria	Torino	1005.37	950.015
2008-11-02	13108098	Siena	Fiorentina	932.008	1061.82
2008-11-02	13108099	Udinese	Genoa	1009.6	976.762
2008-11-03	11108109	Newcastle	Aston Villa	944.45	1026.9
2008-11-04	90108007	Liverpool	Athletico Madrid	1136.77	1065.13
2008-11-04	90108008	Roma	Chelsea	1078.58	1181.18
2008-11-05	90108009	Real Madrid	Juventus Turin	1174.47	1081.84
2008-11-05	90108010	Fiorentina	Bayern Munich	1054.79	1135.21
2008-11-06	90208003	Santander	Schalke 04	994.905	1087.07
2008-11-07	10108100	FC Koln	Hannover	936.148	942.097
2008-11-08	10108101	Bielefeld	Gladbach	910.206	917.974
2008-11-08	10108102	Bochum	Werder Bremen	911.262	1059.68
2008-11-08	10108103	Hamburg	Bor. Dortmund	1052.31	998.508
2008-11-08	10108104	Karlsruhe	Bayer Leverkusen	921.038	1058.57
2008-11-08	10108105	Wolfsburg	Cottbus	1033.05	895.732
2008-11-08	11108110	Arsenal	Manchester United	1162.55	1201.82
2008-11-08	11108111	Hull	Bolton	916.639	939.192
2008-11-08	11108112	Liverpool	West Brom	1139.09	914.011
2008-11-08	11108113	Sunderland	Portsmouth	943.116	973.945
2008-11-08	11108114	West Ham	Everton	960.089	993.92
2008-11-08	11108115	Wigan	Stoke	950.841	881.837
2008-11-08	12108091	Barcelona	Valladolid	1183.92	961.968
2008-11-08	12108092	Real Madrid	Malaga	1170.45	914.895
2008-11-08	13108100	Bologna	Roma	922.228	1067.16
2008-11-08	13108101	Torino	Palermo	951.041	997.495
2008-11-09	10108106	Eintracht Frankfurt	VfB Stuttgart	923.428	1034.15
2008-11-09	10108107	Hertha Berlin	Hoffenheim	986.737	999.542
2008-11-09	10108108	Schalke 04	Bayern Munich	1084.13	1126.54
2008-11-09	11108116	Aston Villa	Middlesbrough	1032.19	951.916
2008-11-09	11108117	Blackburn	Chelsea	976.347	1192.61
2008-11-09	11108118	Fulham	Newcastle	929.324	939.159
2008-11-09	11108119	Manchester City	Tottenham	1029.87	996.625
2008-11-09	12108093	Getafe	Valencia	981.64	1096
2008-11-09	12108094	La Coruna	Espanol Barcelona	1000.24	997.222
2008-11-09	12108095	Mallorca	Athletico Bilbao	977.25	959.307
2008-11-09	12108096	Numancia	Betis Sevilla	945.269	997.645
2008-11-09	12108097	Osasuna	Athletico Madrid	980.191	1062.8
2008-11-09	12108098	Santander	Sp Gijon	997.849	919.559
2008-11-09	12108099	Sevilla	Recreativo	1088.23	923.145
2008-11-09	12108100	Villarreal	Almeria	1077.09	974.804
2008-11-09	13108102	Catania	Cagliari	947.956	912.271
2008-11-09	13108103	Chievo	Juventus Turin	924.898	1085.86
2008-11-09	13108104	Fiorentina	Atalanta Bergamo	1063.46	972.036
2008-11-09	13108105	Genoa	Reggina	976.256	903.27
2008-11-09	13108106	Inter	Udinese	1187.7	1010.1
2008-11-09	13108107	Lazio Rom	Siena	1026.08	939.038
2008-11-09	13108108	Lecce	Milan	921.601	1133.15
2008-11-09	13108109	Napoli	Sampdoria	1028.39	1004.34
2008-11-13	13108110	Juventus Turin	Genoa	1104.35	981.435
2008-11-14	10108109	Hannover	Bochum	950.459	903.256
2008-11-15	10108110	Cottbus	Karlsruhe	889.02	905.121
2008-11-15	10108111	Bor. Dortmund	Eintracht Frankfurt	1004.27	925.131
2008-11-15	10108112	Hertha Berlin	Hamburg	968.053	1046.55
2008-11-15	10108113	Hoffenheim	Wolfsburg	1018.23	1039.76
2008-11-15	10108114	Bayer Leverkusen	Schalke 04	1074.48	1073.02
2008-11-15	10108115	Gladbach	Bayern Munich	922.445	1137.65
2008-11-15	10108116	VfB Stuttgart	Bielefeld	1032.45	905.735
2008-11-15	11108120	Arsenal	Aston Villa	1143.19	1026.73
2008-11-15	11108121	Blackburn	Sunderland	964.295	938.835
2008-11-15	11108122	Bolton	Liverpool	939.232	1139.4
2008-11-15	11108123	Fulham	Tottenham	919.864	1011.75
2008-11-15	11108124	Manchester United	Stoke	1221.18	888.538
2008-11-15	11108125	Newcastle	Wigan	948.619	944.141
2008-11-15	11108126	West Brom	Chelsea	913.706	1204.66
2008-11-15	11108127	West Ham	Portsmouth	951.16	978.227
2008-11-15	12108101	Valencia	Sp Gijon	1093.91	938.788
2008-11-15	12108102	Valladolid	Real Madrid	959.785	1163.15
2008-11-15	13108111	Palermo	Inter	998.317	1174.24
2008-11-16	10108117	Werder Bremen	FC Koln	1067.69	927.786
2008-11-16	11108128	Everton	Middlesbrough	1002.85	957.378
2008-11-16	11108129	Hull	Manchester City	916.6	1014.75
2008-11-16	12108103	Almeria	Mallorca	973.262	969.215
2008-11-16	12108104	Athletico Bilbao	Osasuna	967.342	969.749
2008-11-16	12108105	Athletico Madrid	La Coruna	1073.25	994.349
2008-11-16	12108106	Betis Sevilla	Santander	1003.16	978.62
2008-11-16	12108107	Espanol Barcelona	Numancia	1003.11	939.751
2008-11-16	12108108	Getafe	Sevilla	983.727	1084.37
2008-11-16	12108109	Malaga	Villarreal	922.193	1078.63
2008-11-16	12108110	Recreativo	Barcelona	927.007	1186.11
2008-11-16	13108112	Atalanta Bergamo	Napoli	971.352	1031.49
2008-11-16	13108113	Cagliari	Fiorentina	921.057	1064.14
2008-11-16	13108114	Catania	Torino	939.17	950.219
2008-11-16	13108115	Milan	Chievo	1140.42	906.408
2008-11-16	13108116	Roma	Lazio Rom	1077.9	1025.61
2008-11-16	13108117	Sampdoria	Lecce	1001.24	914.326
2008-11-16	13108118	Siena	Bologna	939.508	911.484
2008-11-16	13108119	Udinese	Reggina	1023.56	898.091
2008-11-21	10108118	Karlsruhe	Bor. Dortmund	912.576	1000.22
2008-11-22	10108119	Bayern Munich	Cottbus	1146.29	881.565
2008-11-22	10108120	Bielefeld	Bayer Leverkusen	902.048	1065.74
2008-11-22	10108121	Bochum	Hertha Berlin	909.682	970.203
2008-11-22	10108122	Eintracht Frankfurt	Hannover	929.181	944.033
2008-11-22	10108123	FC Koln	Hoffenheim	932.694	1018.66
2008-11-22	10108124	Schalke 04	Gladbach	1081.76	913.81
2008-11-22	10108125	Wolfsburg	VfB Stuttgart	1039.32	1036.14
2008-11-22	11108130	Aston Villa	Manchester United	1029.15	1215.55
2008-11-22	11108131	Chelsea	Newcastle	1211.95	945.574
2008-11-22	11108132	Liverpool	Fulham	1147.6	912.101
2008-11-22	11108133	Manchester City	Arsenal	1014.47	1140.76
2008-11-22	11108134	Middlesbrough	Bolton	962.084	931.029
2008-11-22	11108135	Portsmouth	Hull	986.826	916.876
2008-11-22	11108136	Stoke	West Brom	894.168	906.418
2008-11-22	12108111	Real Madrid	Recreativo	1157.24	917.596
2008-11-22	12108112	Sevilla	Valencia	1084.32	1092.16
2008-11-22	12108113	Villarreal	Valladolid	1073.82	965.69
2008-11-22	13108120	Fiorentina	Udinese	1056.01	1026.08
[truncated: 12,932 more rows]

## Sheet: Elo_Goals_4_16
date	matchID	teamHome	teamAway	eloHome	eloAway
2007-08-10	10107001	VfB Stuttgart	Schalke 04	1000	1000
2007-08-11	10107002	Bayern Munich	Hansa Rostock	1000	1000
2007-08-11	10107003	Bochum	Werder Bremen	1000	1000
2007-08-11	10107004	Eintracht Frankfurt	Hertha Berlin	1000	1000
2007-08-11	10107005	Hannover	Hamburg	1000	1000
2007-08-11	10107006	Bayer Leverkusen	Cottbus	1000	1000
2007-08-11	10107007	Wolfsburg	Bielefeld	1000	1000
2007-08-11	11107001	Aston Villa	Liverpool	1000	1000
2007-08-11	11107002	Bolton	Newcastle	1000	1000
2007-08-11	11107003	Derby	Portsmouth	1000	1000
2007-08-11	11107004	Everton	Wigan	1000	1000
2007-08-11	11107005	Middlesbrough	Blackburn	1000	1000
2007-08-11	11107006	Sunderland	Tottenham	1000	1000
2007-08-11	11107007	West Ham	Manchester City	1000	1000
2007-08-12	10107008	Bor. Dortmund	Duisburg	1000	1000
2007-08-12	10107009	Nurnberg	Karlsruhe	1000	1000
2007-08-12	11107008	Arsenal	Fulham	1000	1000
2007-08-12	11107009	Chelsea	Birmingham	1000	1000
2007-08-12	11107010	Manchester United	Reading	1000	1000
2007-08-14	11107011	Tottenham	Everton	995.309	1004.69
2007-08-15	11107012	Birmingham	Sunderland	995.309	1004.69
2007-08-15	11107013	Fulham	Bolton	995.309	985.776
2007-08-15	11107014	Manchester City	Derby	1014.22	999.547
2007-08-15	11107015	Portsmouth	Manchester United	1000.45	999.547
2007-08-15	11107016	Reading	Chelsea	1000.45	1004.69
2007-08-15	11107017	Wigan	Middlesbrough	995.309	992.565
2007-08-17	10107010	Karlsruhe	Hannover	1014.22	992.565
2007-08-18	10107011	Bielefeld	Eintracht Frankfurt	1014.22	1004.69
2007-08-18	10107012	Duisburg	Wolfsburg	1014.22	985.776
2007-08-18	10107013	Hansa Rostock	Nurnberg	985.78	985.776
2007-08-18	10107014	Hertha Berlin	VfB Stuttgart	995.309	999.547
2007-08-18	10107015	Schalke 04	Bor. Dortmund	1000.45	985.776
2007-08-18	10107016	Werder Bremen	Bayern Munich	1000.45	1014.22
2007-08-18	11107018	Birmingham	West Ham	994.908	985.776
2007-08-18	11107019	Fulham	Middlesbrough	999.843	987.92
2007-08-18	11107020	Newcastle	Aston Villa	1014.22	992.565
2007-08-18	11107021	Portsmouth	Bolton	999.995	981.242
2007-08-18	11107022	Reading	Everton	993.088	1018.62
2007-08-18	11107023	Tottenham	Derby	981.384	995.097
2007-08-18	11107024	Wigan	Sunderland	999.955	1005.09
2007-08-19	10107017	Cottbus	Bochum	1000.45	999.547
2007-08-19	10107018	Hamburg	Bayer Leverkusen	1007.43	999.547
2007-08-19	11107025	Blackburn	Arsenal	1007.43	1004.69
2007-08-19	11107026	Liverpool	Chelsea	1007.43	1012.06
2007-08-19	11107027	Manchester City	Manchester United	1018.67	1000
2007-08-24	10107019	Bochum	Hamburg	1007	1012
2007-08-25	10107020	Bayern Munich	Hannover	1045.43	1000.35
2007-08-25	10107021	Bielefeld	Hertha Berlin	1013.72	1004.42
2007-08-25	10107022	Bor. Dortmund	Cottbus	972.285	993.003
2007-08-25	10107023	Bayer Leverkusen	Karlsruhe	994.986	1006.44
2007-08-25	10107024	Nurnberg	Werder Bremen	993.211	969.24
2007-08-25	10107025	VfB Stuttgart	Duisburg	990.438	999.117
2007-08-25	11107028	Arsenal	Manchester City	1005.16	1023.06
2007-08-25	11107029	Aston Villa	Fulham	993.134	992.213
2007-08-25	11107030	Bolton	Reading	972.854	998.208
2007-08-25	11107031	Chelsea	Portsmouth	1012.48	1008.38
2007-08-25	11107032	Derby	Birmingham	973.783	987.323
2007-08-25	11107033	Everton	Blackburn	1013.5	1006.97
2007-08-25	11107034	Sunderland	Liverpool	990.613	1007.01
2007-08-25	11107035	West Ham	Wigan	993.361	1014.43
2007-08-25	12107001	Real Madrid	Athletico Madrid	1000	1000
2007-08-25	12107002	Sevilla	Getafe	1000	1000
2007-08-25	13107001	Juventus Turin	Livorno	1000	1000
2007-08-25	13107002	Lazio Rom	Torino	1000	1000
2007-08-26	10107026	Eintracht Frankfurt	Hansa Rostock	1005.2	978.345
2007-08-26	10107027	Wolfsburg	Schalke 04	1000.88	1013.94
2007-08-26	11107036	Manchester United	Tottenham	995.619	1002.7
2007-08-26	11107037	Middlesbrough	Newcastle	995.55	1013.65
2007-08-26	12107003	Athletico Bilbao	Osasuna	1000	1000
2007-08-26	12107004	Espanol Barcelona	Valladolid	1000	1000
2007-08-26	12107005	La Coruna	Almeria	1000	1000
2007-08-26	12107006	Mallorca	Levante	1000	1000
2007-08-26	12107007	Murcia	Zaragoza	1000	1000
2007-08-26	12107008	Recreativo	Betis Sevilla	1000	1000
2007-08-26	12107009	Santander	Barcelona	1000	1000
2007-08-26	12107010	Valencia	Villarreal	1000	1000
2007-08-26	13107003	Fiorentina	Empoli	1000	1000
2007-08-26	13107004	Genoa	Milan	1000	1000
2007-08-26	13107005	Inter	Udinese	1000	1000
2007-08-26	13107006	Napoli	Cagliari	1000	1000
2007-08-26	13107007	Palermo	Roma	1000	1000
2007-08-26	13107008	Parma	Catania	1000	1000
2007-08-26	13107009	Reggina	Atalanta Bergamo	1000	1000
2007-08-26	13107010	Siena	Sampdoria	1000	1000
2007-08-31	10107028	Schalke 04	Bayer Leverkusen	1014.32	1009.79
2007-09-01	10107029	Cottbus	Nurnberg	977.73	985.386
2007-09-01	10107030	Duisburg	Bielefeld	994.282	1022.4
2007-09-01	10107031	Hannover	Bochum	988.319	1011.77
2007-09-01	10107032	Hansa Rostock	Bor. Dortmund	974.09	987.558
2007-09-01	10107033	Hertha Berlin	Wolfsburg	995.736	1000.5
2007-09-01	10107034	Werder Bremen	Eintracht Frankfurt	977.065	1009.45
2007-09-01	11107038	Bolton	Everton	988.366	1013.01
2007-09-01	11107039	Fulham	Tottenham	987.537	997.89
2007-09-01	11107040	Liverpool	Derby	1020.71	966.574
2007-09-01	11107041	Manchester United	Sunderland	1000.43	976.914
2007-09-01	11107042	Middlesbrough	Birmingham	995.198	994.532
2007-09-01	11107043	Newcastle	Wigan	1014.01	1014.77
2007-09-01	11107044	Reading	West Ham	982.696	993.025
2007-09-01	12107011	Levante	Murcia	985.78	1004.69
2007-09-01	12107012	Zaragoza	Santander	995.309	999.547
2007-09-01	13107011	Empoli	Inter	991.025	999.547
2007-09-02	10107035	Hamburg	Bayern Munich	1007.22	1057.47
2007-09-02	10107036	Karlsruhe	VfB Stuttgart	991.637	995.274
2007-09-02	11107045	Arsenal	Portsmouth	1010.15	1003.76
2007-09-02	11107046	Aston Villa	Chelsea	997.81	1017.11
2007-09-02	11107047	Blackburn	Manchester City	1007.46	1018.07
2007-09-02	12107013	Almeria	Valencia	1022.54	977.462
2007-09-02	12107014	Athletico Madrid	Mallorca	995.309	1014.22
2007-09-02	12107015	Barcelona	Athletico Bilbao	1000.45	999.547
2007-09-02	12107016	Betis Sevilla	Espanol Barcelona	1000.45	992.565
2007-09-02	12107017	Getafe	Recreativo	985.78	999.547
2007-09-02	12107018	Valladolid	La Coruna	1007.43	977.462
2007-09-02	12107019	Villarreal	Real Madrid	1022.54	1004.69
2007-09-02	13107012	Atalanta Bergamo	Parma	1000.45	999.547
2007-09-02	13107013	Cagliari	Juventus Turin	1014.22	1020.32
2007-09-02	13107014	Catania	Genoa	1000.45	977.462
2007-09-02	13107015	Livorno	Palermo	979.678	985.776
2007-09-02	13107016	Roma	Siena	1014.22	992.565
2007-09-02	13107017	Sampdoria	Lazio Rom	1007.43	999.547
2007-09-02	13107018	Torino	Reggina	1000.45	999.547
2007-09-02	13107019	Udinese	Napoli	1000.45	985.776
2007-09-03	13107020	Milan	Fiorentina	1022.54	1008.97
2007-09-14	10107037	Bor. Dortmund	Werder Bremen	994.768	982.302
2007-09-15	10107038	Bayern Munich	Schalke 04	1057.64	1013.85
2007-09-15	10107039	Bielefeld	Hansa Rostock	1006.75	966.88
2007-09-15	10107040	Eintracht Frankfurt	Hamburg	1004.21	1007.05
2007-09-15	10107041	Bayer Leverkusen	Bochum	1010.26	1006.69
2007-09-15	10107042	Nurnberg	Hannover	985.797	993.404
2007-09-15	10107043	VfB Stuttgart	Cottbus	990.522	977.319
2007-09-15	11107048	Birmingham	Bolton	985.578	981.345
2007-09-15	11107049	Chelsea	Blackburn	1007.51	1012.32
2007-09-15	11107050	Everton	Manchester United	1020.03	1004.74
2007-09-15	11107051	Portsmouth	Liverpool	994.987	1049.15
2007-09-15	11107052	Sunderland	Reading	972.606	960.68
2007-09-15	11107053	Tottenham	Arsenal	998.285	1018.92
2007-09-15	11107054	West Ham	Middlesbrough	1015.04	1004.15
2007-09-15	11107055	Wigan	Fulham	1010.07	987.141
2007-09-15	12107020	Athletico Bilbao	Zaragoza	990.602	994.88
2007-09-15	12107021	Real Madrid	Almeria	1049.5	1014.38
2007-09-15	12107022	Valencia	Valladolid	985.618	1006.82
2007-09-15	13107021	Lazio Rom	Empoli	1000.04	977.073
2007-09-15	13107022	Siena	Milan	979.415	1022.01
2007-09-16	10107044	Duisburg	Hertha Berlin	1009.94	1000.51
2007-09-16	10107045	Wolfsburg	Karlsruhe	995.732	996.388
2007-09-16	11107056	Manchester City	Aston Villa	1013.2	1007.4
2007-09-16	12107023	Espanol Barcelona	Getafe	993.061	985.403
2007-09-16	12107024	La Coruna	Betis Sevilla	978.075	999.957
2007-09-16	12107025	Mallorca	Villarreal	1014.57	977.727
2007-09-16	12107026	Murcia	Athletico Madrid	1005.04	994.961
2007-09-16	12107027	Osasuna	Barcelona	1000.45	1009.4
2007-09-16	12107028	Santander	Levante	999.977	985.431
2007-09-16	12107029	Sevilla	Recreativo	1014.22	999.924
2007-09-16	13107023	Fiorentina	Atalanta Bergamo	1009.5	1009.4
2007-09-16	13107024	Genoa	Livorno	978.038	965.648
2007-09-16	13107025	Inter	Catania	1013.5	999.876
2007-09-16	13107026	Juventus Turin	Udinese	1027.66	955.939
2007-09-16	13107027	Napoli	Sampdoria	1030.29	1006.94
2007-09-16	13107028	Palermo	Torino	999.806	999.995
2007-09-16	13107029	Parma	Cagliari	990.602	1006.89
2007-09-16	13107030	Reggina	Roma	1000	1027.37
2007-09-17	11107057	Derby	Newcastle	938.134	1018.71
2007-09-18	90107001	Schalke 04	Valencia	1014.53	990.664
2007-09-18	90107002	Real Madrid	Werder Bremen	1057.39	968.702
2007-09-19	90107003	Arsenal	Sevilla	1032.48	1027.73
2007-09-21	10107046	Bochum	Eintracht Frankfurt	997.825	1008.95
2007-09-22	10107047	Cottbus	Wolfsburg	963.755	988.308
2007-09-22	10107048	Hamburg	Nurnberg	1002.31	985.386
2007-09-22	10107049	Hansa Rostock	Duisburg	959.131	1002.35
2007-09-22	10107050	Hertha Berlin	Bor. Dortmund	1008.1	1008.37
2007-09-22	10107051	Schalke 04	Bielefeld	1006.71	1014.5
2007-09-22	10107052	Werder Bremen	VfB Stuttgart	965.372	1004.09
2007-09-22	11107058	Arsenal	Derby	1046.47	944.207
2007-09-22	11107059	Fulham	Manchester City	987.717	1017.8
2007-09-22	11107060	Liverpool	Birmingham	1049.3	990.199
2007-09-22	11107061	Middlesbrough	Sunderland	990.473	977.101
2007-09-22	11107062	Reading	Wigan	956.185	1009.49
2007-09-22	12107030	Barcelona	Sevilla	1009.8	1013.75
2007-09-22	12107031	Recreativo	Espanol Barcelona	986.414	997.626
2007-09-22	13107031	Milan	Parma	1022.23	990.239
2007-09-22	13107032	Udinese	Reggina	964.493	986.662
2007-09-23	10107053	Hannover	Bayer Leverkusen	993.814	1019.12
2007-09-23	10107054	Karlsruhe	Bayern Munich	1003.81	1056.95
2007-09-23	11107063	Aston Villa	Everton	1002.81	1012.34
2007-09-23	11107064	Blackburn	Portsmouth	1012.75	994.839
2007-09-23	11107065	Bolton	Tottenham	976.724	984.723
2007-09-23	11107066	Manchester United	Chelsea	1012.42	1007.09
2007-09-23	11107067	Newcastle	West Ham	1012.64	1028.72
2007-09-23	12107032	Almeria	Mallorca	1006.49	1006.54
2007-09-23	12107033	Athletico Madrid	Santander	995.468	1004.43
2007-09-23	12107034	Betis Sevilla	Valencia	994.899	998.488
2007-09-23	12107035	Getafe	La Coruna	980.838	983.133
2007-09-23	12107036	Levante	Athletico Bilbao	980.979	990.172
2007-09-23	12107037	Valladolid	Real Madrid	1001.78	1060.72
2007-09-23	12107038	Villarreal	Murcia	985.756	1004.53
2007-09-23	12107039	Zaragoza	Osasuna	995.309	1000.05
2007-09-23	13107033	Atalanta Bergamo	Lazio Rom	1009.85	999.467
2007-09-23	13107034	Cagliari	Palermo	1007.25	999.355
2007-09-23	13107035	Catania	Fiorentina	991.329	1009.05
2007-09-23	13107036	Empoli	Napoli	977.649	1038.54
2007-09-23	13107037	Livorno	Inter	966.168	1022.05
2007-09-23	13107038	Roma	Juventus Turin	1040.72	1019.1
2007-09-23	13107039	Sampdoria	Genoa	998.692	977.519
2007-09-23	13107040	Torino	Siena	1000.45	979.201
2007-09-25	10107055	Bor. Dortmund	Hamburg	1003.67	1006.73
2007-09-25	10107056	Duisburg	Schalke 04	991.971	1021.32
2007-09-25	10107057	Hertha Berlin	Hansa Rostock	1012.79	969.507
2007-09-25	10107058	Wolfsburg	Werder Bremen	995.33	981.577
2007-09-25	12107040	Sevilla	Espanol Barcelona	1008.99	992.748
2007-09-26	10107059	Bayern Munich	Cottbus	1076.75	956.733
2007-09-26	10107060	Bielefeld	Hannover	999.882	972.566
2007-09-26	10107061	Eintracht Frankfurt	Karlsruhe	1009.34	984.015
2007-09-26	10107062	Nurnberg	Bayer Leverkusen	980.972	1040.37
2007-09-26	10107063	VfB Stuttgart	Bochum	987.881	997.434
2007-09-26	12107041	Athletico Bilbao	Athletico Madrid	997.454	1016.44
2007-09-26	12107042	Barcelona	Zaragoza	1014.56	1000.08
2007-09-26	12107043	La Coruna	Recreativo	983.573	991.292
2007-09-26	12107044	Mallorca	Valladolid	1006.99	1001.65
2007-09-26	12107045	Murcia	Almeria	994.956	1006.04
2007-09-26	12107046	Osasuna	Levante	995.279	973.697
2007-09-26	12107047	Santander	Villarreal	983.461	995.332
2007-09-26	12107048	Valencia	Getafe	1005.86	980.398
2007-09-26	13107041	Catania	Empoli	984.191	977.539
2007-09-26	13107042	Fiorentina	Roma	1016.19	1040.15
2007-09-26	13107043	Genoa	Udinese	978.085	974.179
2007-09-26	13107044	Inter	Sampdoria	1022.19	998.126
2007-09-26	13107045	Juventus Turin	Reggina	1019.67	976.976
2007-09-26	13107046	Lazio Rom	Cagliari	994.947	999.688
2007-09-26	13107047	Napoli	Livorno	1038.65	966.029
2007-09-26	13107048	Palermo	Milan	1006.92	1021.6
2007-09-26	13107049	Parma	Torino	990.862	999.88
2007-09-26	13107050	Siena	Atalanta Bergamo	979.768	1014.37
2007-09-27	12107049	Real Madrid	Betis Sevilla	1060.84	987.524
2007-09-28	10107064	Schalke 04	Hertha Berlin	1034.6	997.241
2007-09-29	10107065	Bochum	Nurnberg	992.583	974.55
2007-09-29	10107066	Hamburg	Wolfsburg	1029.11	994.803
2007-09-29	10107067	Hansa Rostock	VfB Stuttgart	985.057	992.731
2007-09-29	10107068	Karlsruhe	Bor. Dortmund	991.861	981.289
2007-09-29	10107069	Bayer Leverkusen	Bayern Munich	1046.79	1093.65
2007-09-29	10107070	Werder Bremen	Bielefeld	982.104	984.81
2007-09-29	11107068	Birmingham	Manchester United	990.96	1021.23
2007-09-29	11107069	Chelsea	Fulham	998.281	987.432
2007-09-29	11107070	Derby	Bolton	925.966	976.315
2007-09-29	11107071	Manchester City	Newcastle	1018.08	1022.13
2007-09-29	11107072	Portsmouth	Reading	1002.57	961.783
2007-09-29	11107073	Sunderland	Blackburn	977.626	1005.02
2007-09-29	11107074	West Ham	Arsenal	1019.23	1064.71
2007-09-29	11107075	Wigan	Liverpool	1003.89	1048.53
2007-09-29	12107050	Levante	Barcelona	960.544	1028.06
2007-09-29	12107051	Zaragoza	Sevilla	986.578	1001.29
2007-09-29	13107051	Livorno	Fiorentina	962.471	1015.87
2007-09-29	13107052	Roma	Inter	1040.47	1035.22
2007-09-30	10107071	Cottbus	Eintracht Frankfurt	939.839	1001.5
2007-09-30	10107072	Hannover	Duisburg	987.638	978.693
2007-09-30	11107076	Everton	Middlesbrough	1003.06	989.948
2007-09-30	12107052	Almeria	Santander	1013.29	969.616
2007-09-30	12107053	Athletico Madrid	Osasuna	1030.05	1008.43
2007-09-30	12107054	Betis Sevilla	Mallorca	980.735	1015.8
2007-09-30	12107055	Espanol Barcelona	La Coruna	1000.45	969.595
2007-09-30	12107056	Getafe	Real Madrid	976.121	1067.63
2007-09-30	12107057	Recreativo	Valencia	1005.27	1010.14
2007-09-30	12107058	Valladolid	Murcia	992.848	987.706
2007-09-30	12107059	Villarreal	Athletico Bilbao	1009.18	983.839
2007-09-30	13107053	Cagliari	Siena	990.563	979.508
2007-09-30	13107054	Empoli	Palermo	972.958	1011.86
2007-09-30	13107055	Milan	Catania	1016.67	988.773
2007-09-30	13107056	Napoli	Genoa	1042.21	982.712
2007-09-30	13107057	Reggina	Lazio Rom	959.619	1004.07
2007-09-30	13107058	Sampdoria	Atalanta Bergamo	985.092	1014.63
2007-09-30	13107059	Torino	Juventus Turin	990.618	1037.03
2007-09-30	13107060	Udinese	Parma	969.553	1000.12
2007-10-01	11107077	Tottenham	Aston Villa	985.132	1012.09
2007-10-02	90107004	VfB Stuttgart	Barcelona	987.912	1047.1
2007-10-02	90107005	Manchester United	Roma	1028.15	1017.67
2007-10-03	90107006	Valencia	Chelsea	1017.49	997.769
2007-10-03	90107007	Lazio Rom	Real Madrid	1004.28	1073.49
2007-10-05	10107073	Bor. Dortmund	Bochum	972.646	992.034
2007-10-06	10107074	Bielefeld	Hamburg	941.289	1028.48
2007-10-06	10107075	Duisburg	Werder Bremen	974.149	1025.62
2007-10-06	10107076	Hertha Berlin	Cottbus	993.152	939.733
2007-10-06	10107077	Schalke 04	Karlsruhe	1038.69	1000.5
2007-10-06	10107078	VfB Stuttgart	Hannover	975.619	992.182
2007-10-06	10107079	Wolfsburg	Hansa Rostock	995.439	989.876
2007-10-06	11107078	Aston Villa	West Ham	1012.39	1012.57
2007-10-06	11107079	Manchester United	Wigan	1032.67	997.215
2007-10-06	12107060	Valencia	Espanol Barcelona	1009.74	1004.64
2007-10-06	13107061	Atalanta Bergamo	Udinese	998.903	974.759
2007-10-06	13107062	Inter	Napoli	1058.02	1033.83
2007-10-07	10107080	Bayern Munich	Nurnberg	1100.29	975.1
2007-10-07	10107081	Eintracht Frankfurt	Bayer Leverkusen	1001.6	1040.16
2007-10-07	11107080	Arsenal	Sunderland	1071.37	970.652
2007-10-07	11107081	Blackburn	Birmingham	1012	984.035
2007-10-07	11107082	Bolton	Chelsea	976.486	1005.53
2007-10-07	11107083	Fulham	Portsmouth	987.943	1014.8
2007-10-07	11107084	Liverpool	Tottenham	1055.21	984.829
2007-10-07	11107085	Manchester City	Middlesbrough	1027.19	981.385
2007-10-07	11107086	Newcastle	Everton	1013.02	1011.63
2007-10-07	11107087	Reading	Derby	949.548	925.796
2007-10-07	12107061	Athletico Bilbao	Almeria	979.56	1005.15
2007-10-07	12107062	Barcelona	Athletico Madrid	1059.39	1038.35
2007-10-07	12107063	Mallorca	Getafe	999.783	970.259
2007-10-07	12107064	Murcia	Betis Sevilla	1010.5	996.75
2007-10-07	12107065	Osasuna	Villarreal	1000.13	1013.46
2007-10-07	12107066	Real Madrid	Recreativo	1073.56	997.916
2007-10-07	12107067	Santander	Valladolid	977.75	970.053
2007-10-07	12107068	Sevilla	La Coruna	991.846	965.403
2007-10-07	12107069	Zaragoza	Levante	996.022	941.504
2007-10-07	13107063	Catania	Livorno	989.374	942.687
2007-10-07	13107064	Fiorentina	Juventus Turin	1035.65	1043.67
2007-10-07	13107065	Genoa	Cagliari	991.086	995.072
2007-10-07	13107066	Lazio Rom	Milan	1004.21	1016.07
2007-10-07	13107067	Palermo	Reggina	1001.62	959.415
2007-10-07	13107068	Parma	Roma	994.918	1013.15
2007-10-07	13107069	Siena	Empoli	974.999	983.191
2007-10-07	13107070	Torino	Sampdoria	983.971	1000.82
2007-10-19	10107082	Cottbus	Duisburg	940.466	961.6
2007-10-20	10107083	Bochum	Bayern Munich	987.018	1108.92
2007-10-20	10107084	Hamburg	VfB Stuttgart	1034.41	961.925
2007-10-20	10107085	Hansa Rostock	Schalke 04	985.276	1023.29
2007-10-20	10107086	Bayer Leverkusen	Bor. Dortmund	1034.81	977.662
2007-10-20	10107087	Nurnberg	Eintracht Frankfurt	966.467	1006.94
2007-10-20	10107088	Werder Bremen	Hertha Berlin	1038.17	992.42
2007-10-20	11107088	Arsenal	Bolton	1074.54	969.54
2007-10-20	11107089	Aston Villa	Manchester United	1017.08	1050.52
2007-10-20	11107090	Blackburn	Reading	1016.23	953.852
2007-10-20	11107091	Everton	Liverpool	1006.96	1054.4
2007-10-20	11107092	Fulham	Derby	974.583	921.492
2007-10-20	11107093	Manchester City	Birmingham	1034.76	979.798
2007-10-20	11107094	Middlesbrough	Chelsea	973.812	1012.47
2007-10-20	11107095	Wigan	Portsmouth	979.37	1028.16
2007-10-20	12107070	Espanol Barcelona	Real Madrid	1012.16	1080.28
2007-10-20	12107071	La Coruna	Valencia	973.268	1002.22
2007-10-20	12107072	Levante	Sevilla	929.906	983.982
2007-10-20	12107073	Villarreal	Barcelona	1008.54	1072.57
2007-10-20	13107071	Reggina	Inter	960.091	1062.32
2007-10-20	13107072	Roma	Napoli	1034.76	1029.53
2007-10-21	10107089	Hannover	Wolfsburg	1005.88	1000.04
2007-10-21	10107090	Karlsruhe	Bielefeld	1015.9	935.352
2007-10-21	11107096	West Ham	Sunderland	1007.87	967.486
2007-10-21	12107074	Almeria	Osasuna	1005.47	1005.05
2007-10-21	12107075	Athletico Madrid	Zaragoza	1025.17	1007.62
2007-10-21	12107076	Betis Sevilla	Santander	997.277	986.482
2007-10-21	12107077	Getafe	Murcia	962.2	1009.97
2007-10-21	12107078	Recreativo	Mallorca	991.191	1007.84
2007-10-21	12107079	Valladolid	Athletico Bilbao	961.321	979.249
2007-10-21	13107073	Atalanta Bergamo	Torino	998.321	988.944
2007-10-21	13107074	Cagliari	Catania	985.971	993.32
2007-10-21	13107075	Fiorentina	Siena	1035.24	989.632
2007-10-21	13107076	Juventus Turin	Genoa	1044.08	1000.19
2007-10-21	13107077	Livorno	Lazio Rom	938.742	972.862
2007-10-21	13107078	Milan	Empoli	1047.42	968.557
2007-10-21	13107079	Sampdoria	Parma	995.848	973.305
2007-10-21	13107080	Udinese	Palermo	975.341	1000.95
2007-10-22	11107097	Newcastle	Tottenham	1017.69	985.644
2007-10-24	90107008	Werder Bremen	Lazio Rom	1042.13	979.72
2007-10-24	90107009	Chelsea	Schalke 04	1025.44	1023.53
2007-10-25	90207001	Villarreal	Fiorentina	1019.61	1047.25
2007-10-25	90207002	Tottenham	Getafe	977.661	972.726
2007-10-26	10107091	Eintracht Frankfurt	Hannover	983.654	1005.39
2007-10-27	10107092	Bielefeld	Cottbus	936.215	933.385
2007-10-27	10107093	Hansa Rostock	Karlsruhe	985.036	1015.04
2007-10-27	10107094	Hertha Berlin	Bochum	988.46	981.683
2007-10-27	10107095	Schalke 04	Werder Bremen	1014.62	1045.84
2007-10-27	10107096	VfB Stuttgart	Bayer Leverkusen	951.132	1034.06
2007-10-27	10107097	Wolfsburg	Nurnberg	1000.52	989.758
2007-10-27	11107098	Birmingham	Wigan	975.978	966.732
2007-10-27	11107099	Chelsea	Manchester City	1034.36	1038.58
2007-10-27	11107100	Manchester United	Middlesbrough	1071.34	960.839
2007-10-27	11107101	Portsmouth	West Ham	1040.8	1015.61
2007-10-27	11107102	Reading	Newcastle	946.757	1025.67
2007-10-27	11107103	Sunderland	Fulham	959.752	973.853
2007-10-27	12107080	Athletico Bilbao	Betis Sevilla	986.384	996.766
2007-10-27	12107081	Mallorca	Espanol Barcelona	1021.53	1018.01
2007-10-27	12107082	Real Madrid	La Coruna	1074.43	959.977
2007-10-27	13107081	Napoli	Juventus Turin	1030.01	1048.07
2007-10-27	13107082	Torino	Cagliari	989.447	985.559
2007-10-28	10107098	Bor. Dortmund	Bayern Munich	978.413	1114.25
2007-10-28	10107099	Duisburg	Hamburg	968.68	1045.21
2007-10-28	11107104	Bolton	Aston Villa	963.593	996.255
2007-10-28	11107105	Derby	Everton	922.222	1000.33
2007-10-28	11107106	Liverpool	Arsenal	1061.03	1080.48
2007-10-28	11107107	Tottenham	Blackburn	970.145	1023.33
2007-10-28	12107083	Barcelona	Almeria	1061.51	1014.43
2007-10-28	12107084	Levante	Athletico Madrid	917.443	1044.25
2007-10-28	12107085	Murcia	Recreativo	999.448	977.501
2007-10-28	12107086	Osasuna	Valladolid	996.085	954.187
2007-10-28	12107087	Santander	Getafe	986.993	980.242
2007-10-28	12107088	Sevilla	Valencia	996.444	1015.51
2007-10-28	12107089	Zaragoza	Villarreal	988.543	1019.31
2007-10-28	13107083	Catania	Sampdoria	993.732	1008.95
2007-10-28	13107084	Empoli	Atalanta Bergamo	977.214	997.818
2007-10-28	13107085	Genoa	Fiorentina	996.199	1047.55
2007-10-28	13107086	Lazio Rom	Udinese	976.012	975.031
2007-10-28	13107087	Milan	Roma	1038.76	1034.28
2007-10-28	13107088	Palermo	Inter	1001.26	1067.99
2007-10-28	13107089	Parma	Livorno	960.198	931.883
2007-10-28	13107090	Siena	Reggina	977.623	954.415
2007-10-31	12107090	Almeria	Zaragoza	1006.89	1004.33
2007-10-31	12107091	Athletico Madrid	Sevilla	1049.5	1011.63
2007-10-31	12107092	Betis Sevilla	Osasuna	997.162	995.411
2007-10-31	12107093	Getafe	Athletico Bilbao	971.481	985.988
2007-10-31	12107094	La Coruna	Mallorca	954.267	1021.06
2007-10-31	12107095	Recreativo	Santander	973.167	995.755
2007-10-31	12107096	Valencia	Real Madrid	1000.32	1080.14
2007-10-31	12107097	Villarreal	Levante	1003.52	912.192
2007-10-31	13107091	Atalanta Bergamo	Cagliari	1004.91	976.707
2007-10-31	13107092	Fiorentina	Napoli	1047.71	1039.57
2007-10-31	13107093	Inter	Genoa	1068.07	996.034
2007-10-31	13107094	Juventus Turin	Empoli	1038.52	970.125
2007-10-31	13107095	Palermo	Parma	1001.18	964.43
2007-10-31	13107096	Reggina	Livorno	954.992	927.651
2007-10-31	13107097	Roma	Lazio Rom	1041.79	968.561
2007-10-31	13107098	Sampdoria	Milan	999.494	1031.25
2007-10-31	13107099	Siena	Catania	977.045	1003.19
2007-10-31	13107100	Udinese	Torino	982.482	998.299
2007-11-01	12107098	Espanol Barcelona	Murcia	1018.49	1003.78
2007-11-01	12107099	Valladolid	Barcelona	954.861	1069.04
2007-11-02	10107100	Cottbus	Schalke 04	933.853	1014.34
2007-11-03	10107101	Bayern Munich	Eintracht Frankfurt	1113.93	983.322
2007-11-03	10107102	Hamburg	Hertha Berlin	1051.33	997.221
2007-11-03	10107103	Hannover	Bor. Dortmund	1005.72	978.732
2007-11-03	10107104	Bayer Leverkusen	Bielefeld	1027.95	935.747
2007-11-03	10107105	Nurnberg	VfB Stuttgart	981.122	957.246
2007-11-03	10107106	Werder Bremen	Hansa Rostock	1046.12	984.75
2007-11-03	11107108	Arsenal	Manchester United	1080.83	1080.55
2007-11-03	11107109	Aston Villa	Derby	996.526	910.56
2007-11-03	11107110	Blackburn	Liverpool	1029.86	1060.68
2007-11-03	11107111	Everton	Birmingham	1011.99	980.517
2007-11-03	11107112	Fulham	Reading	974.228	952.801
2007-11-03	11107113	Middlesbrough	Tottenham	951.636	963.615
2007-11-03	11107114	Newcastle	Portsmouth	1019.63	1040.21
2007-11-03	11107115	Wigan	Chelsea	962.193	1069.69
2007-11-03	12107100	Mallorca	Valencia	1021.14	974.042
2007-11-03	12107101	Sevilla	Real Madrid	1007.55	1106.42
2007-11-03	13107101	Lazio Rom	Fiorentina	965.011	1052.27
2007-11-03	13107102	Milan	Torino	1071.26	993.343
2007-11-04	10107107	Bochum	Wolfsburg	972.922	1009.16
2007-11-04	10107108	Karlsruhe	Duisburg	1015.32	962.557
2007-11-04	11107116	West Ham	Bolton	1016.19	963.322
2007-11-04	12107102	Athletico Bilbao	Recreativo	976.55	972.84
2007-11-04	12107103	Athletico Madrid	Villarreal	1053.58	1013.5
2007-11-04	12107104	Barcelona	Betis Sevilla	1068.85	974.536
2007-11-04	12107105	Levante	Almeria	902.206	999.414
2007-11-04	12107106	Murcia	La Coruna	1004.31	954.191
2007-11-04	12107107	Osasuna	Getafe	1018.04	980.919
2007-11-04	12107108	Santander	Espanol Barcelona	996.082	1017.95
2007-11-04	12107109	Zaragoza	Valladolid	1011.81	955.057
2007-11-04	13107103	Cagliari	Sampdoria	977.311	959.481
2007-11-04	13107104	Catania	Atalanta Bergamo	1003.5	1004.3
2007-11-04	13107105	Empoli	Roma	959.151	1045.34
2007-11-04	13107106	Genoa	Palermo	985.221	1000.53
2007-11-04	13107107	Juventus Turin	Inter	1049.49	1078.88
2007-11-04	13107108	Livorno	Udinese	942.724	987.437
2007-11-04	13107109	Napoli	Reggina	1035.01	939.92
2007-11-04	13107110	Parma	Siena	965.078	976.738
2007-11-05	11107117	Manchester City	Sunderland	1003.24	959.377
2007-11-06	90107010	Schalke 04	Chelsea	1008.27	1080.38
2007-11-06	90107011	Lazio Rom	Werder Bremen	959.075	1049.84
2007-11-08	90207003	Bayern Munich	Bolton	1112.85	964.052
2007-11-08	90207004	Nurnberg	Everton	973.298	1019.99
2007-11-09	10107109	Duisburg	Bochum	958.704	983.068
2007-11-10	10107110	Bor. Dortmund	Eintracht Frankfurt	974.479	984.405
2007-11-10	10107111	Hansa Rostock	Cottbus	981.026	939.925
2007-11-10	10107112	Hertha Berlin	Hannover	993.389	1009.98
2007-11-10	10107113	Schalke 04	Hamburg	1008.22	1055.16
2007-11-10	10107114	VfB Stuttgart	Bayern Munich	965.069	1111.7
2007-11-10	10107115	Werder Bremen	Karlsruhe	1043.59	1019.18
2007-11-10	11107118	Derby	West Ham	904.116	1015.46
2007-11-10	11107119	Liverpool	Fulham	1060.96	982.534
2007-11-10	11107120	Sunderland	Newcastle	955.389	998.139
2007-11-10	12107110	Getafe	Barcelona	996.286	1078.71
2007-11-10	12107111	Valencia	Murcia	989.704	988.562
2007-11-10	13107111	Palermo	Napoli	1000.9	1034.08
2007-11-10	13107112	Sampdoria	Empoli	982.902	959.186
2007-11-11	10107116	Bielefeld	Nurnberg	921.529	960.591
2007-11-11	10107117	Wolfsburg	Bayer Leverkusen	999.013	1042.17
2007-11-11	11107121	Birmingham	Aston Villa	972.517	1002.97
2007-11-11	11107122	Bolton	Middlesbrough	965.206	951.249
2007-11-11	11107123	Chelsea	Everton	1080.42	1032.7
2007-11-11	11107124	Manchester United	Blackburn	1081	1029.58
2007-11-11	11107125	Portsmouth	Manchester City	1061.7	1007.23
2007-11-11	11107126	Tottenham	Wigan	964.002	951.51
2007-11-11	12107112	Almeria	Athletico Madrid	980.125	1045.5
2007-11-11	12107113	Betis Sevilla	Zaragoza	964.675	1003.48
2007-11-11	12107114	Espanol Barcelona	Athletico Bilbao	1018.29	985.407
2007-11-11	12107115	La Coruna	Santander	969.942	995.751
2007-11-11	12107116	Real Madrid	Mallorca	1094.19	1005.48
2007-11-11	12107117	Recreativo	Osasuna	963.983	1002.67
2007-11-11	12107118	Valladolid	Levante	963.39	921.495
2007-11-11	12107119	Villarreal	Sevilla	1021.58	1019.78
2007-11-11	13107113	Fiorentina	Udinese	1058.21	987.639
2007-11-11	13107114	Parma	Juventus Turin	964.689	1049.2
2007-11-11	13107115	Reggina	Genoa	940.85	984.853
2007-11-11	13107116	Siena	Livorno	977.126	942.521
2007-11-11	13107117	Torino	Catania	994.195	996.079
2007-11-12	11107127	Reading	Arsenal	944.495	1080.37
2007-11-23	10107118	Karlsruhe	Hertha Berlin	1000.58	998.357
2007-11-24	10107119	Bayern Munich	Wolfsburg	1097.9	992.309
2007-11-24	10107120	Bochum	Bielefeld	996.508	931.768
2007-11-24	10107121	Cottbus	Werder Bremen	935.893	1062.19
2007-11-24	10107122	Eintracht Frankfurt	VfB Stuttgart	984.803	978.866
2007-11-24	10107123	Hannover	Schalke 04	1005.01	1008.03
2007-11-24	10107124	Bayer Leverkusen	Duisburg	1048.87	945.263
2007-11-24	11107128	Arsenal	Wigan	1090.12	932.076
2007-11-24	11107129	Birmingham	Portsmouth	965.595	1060.97
2007-11-24	11107130	Bolton	Manchester United	964.678	1088.41
2007-11-24	11107131	Derby	Chelsea	872.118	1079.72
2007-11-24	11107132	Everton	Sunderland	1033.4	955.175
2007-11-24	11107133	Manchester City	Reading	1007.97	934.745
2007-11-24	11107134	Middlesbrough	Aston Villa	951.777	1009.89
2007-11-24	11107135	Newcastle	Liverpool	998.352	1067.61
2007-11-24	12107120	Barcelona	Recreativo	1067.03	969.328
2007-11-24	12107121	Murcia	Real Madrid	974.399	1097.52
2007-11-24	12107122	Sevilla	Mallorca	1015.12	1002.14
2007-11-24	13107118	Genoa	Roma	974.451	1045.3
2007-11-24	13107119	Inter	Atalanta Bergamo	1079.17	1011.72
2007-11-25	10107125	Hamburg	Hansa Rostock	1055.35	985.058
2007-11-25	10107126	Nurnberg	Bor. Dortmund	950.352	974.081
2007-11-25	11107136	Fulham	Blackburn	975.885	1022.17
2007-11-25	11107137	West Ham	Tottenham	1047.46	983.436
2007-11-25	12107123	Athletico Bilbao	La Coruna	981.248	962.941
2007-11-25	12107124	Athletico Madrid	Valladolid	1045.59	967.409
2007-11-25	12107125	Levante	Betis Sevilla	917.476	970.022
2007-11-25	12107126	Osasuna	Espanol Barcelona	997.324	1022.45
2007-11-25	12107127	Santander	Valencia	1002.75	1003.87
2007-11-25	12107128	Villarreal	Almeria	1026.24	980.041
2007-11-25	12107129	Zaragoza	Getafe	998.131	1007.97
2007-11-25	13107120	Cagliari	Milan	953.889	1070.41
2007-11-25	13107121	Empoli	Torino	946.136	993.752
2007-11-25	13107122	Juventus Turin	Palermo	1049.18	1006.15
2007-11-25	13107123	Lazio Rom	Parma	965.326	964.715
2007-11-25	13107124	Livorno	Sampdoria	950.515	995.952
2007-11-25	13107125	Napoli	Catania	1028.83	996.521
2007-11-25	13107126	Reggina	Fiorentina	951.252	1049.67
2007-11-25	13107127	Udinese	Siena	996.177	969.133
2007-11-27	90107012	Sevilla	Arsenal	1007.47	1094.82
2007-11-28	11107138	Blackburn	Aston Villa	1022.36	1029.43
2007-11-28	90107013	Werder Bremen	Real Madrid	1072.26	1097.27
2007-11-28	90107014	Valencia	Schalke 04	999.158	1015.42
2007-11-30	10107127	Hansa Rostock	Hannover	978.185	997.623
2007-12-01	10107128	Cottbus	Karlsruhe	925.831	1005.23
2007-12-01	10107129	Hertha Berlin	Bayer Leverkusen	993.703	1058.35
2007-12-01	10107130	Schalke 04	Bochum	1015.78	1007.65
2007-12-01	10107131	VfB Stuttgart	Bor. Dortmund	1001.7	964.344
2007-12-01	10107132	Werder Bremen	Hamburg	1077.37	1062.23
2007-12-01	10107133	Wolfsburg	Eintracht Frankfurt	989.208	961.968
2007-12-01	11107139	Aston Villa	Arsenal	1061.13	1082.98
2007-12-01	11107140	Blackburn	Newcastle	990.661	979.405
2007-12-01	11107141	Chelsea	West Ham	1087.24	1046.68
2007-12-01	11107142	Portsmouth	Everton	1072.05	1059.22
2007-12-01	11107143	Reading	Middlesbrough	931.195	932.242
2007-12-01	11107144	Sunderland	Derby	929.362	864.597
2007-12-01	11107145	Wigan	Manchester City	927.377	1011.52
2007-12-01	12107130	Almeria	Sevilla	980.737	1019.32
2007-12-01	12107131	Espanol Barcelona	Barcelona	1029.46	1076.75
2007-12-01	12107132	Real Madrid	Santander	1092.16	1007.46
2007-12-01	13107128	Milan	Juventus Turin	1075.84	1072.38
2007-12-01	13107129	Sampdoria	Reggina	985.503	951.358
2007-12-02	10107134	Bielefeld	Bayern Munich	920.631	1101
2007-12-02	10107135	Duisburg	Nurnberg	935.784	960.089
2007-12-02	11107146	Liverpool	Bolton	1086.56	971.5
2007-12-02	11107147	Tottenham	Birmingham	984.22	954.509
2007-12-02	12107133	Betis Sevilla	Athletico Madrid	964.437	1049.07
2007-12-02	12107134	Getafe	Levante	1008.36	923.061
2007-12-02	12107135	La Coruna	Osasuna	963.492	990.311
2007-12-02	12107136	Mallorca	Murcia	1009.79	974.646
2007-12-02	12107137	Recreativo	Zaragoza	959.607	997.733
2007-12-02	12107138	Valencia	Athletico Bilbao	998.795	980.696
2007-12-02	12107139	Valladolid	Villarreal	963.93	1025.55
2007-12-02	13107130	Atalanta Bergamo	Napoli	1008.09	1036.8
2007-12-02	13107131	Cagliari	Livorno	948.461	960.964
2007-12-02	13107132	Catania	Palermo	988.546	982.945
2007-12-02	13107133	Fiorentina	Inter	1049.56	1082.81
2007-12-02	13107134	Parma	Empoli	960.034	945.95
2007-12-02	13107135	Roma	Udinese	1051.53	1004.31
2007-12-02	13107136	Siena	Lazio Rom	960.999	970.007
2007-12-02	13107137	Torino	Genoa	993.938	968.229
2007-12-03	11107148	Manchester United	Fulham	1081.59	975.692
2007-12-05	11107149	Newcastle	Arsenal	970.784	1090.05
2007-12-05	12107140	Osasuna	Sevilla	997.295	1013.97
2007-12-05	13107138	Inter	Lazio Rom	1095.96	970.41
2007-12-05	13107139	Roma	Cagliari	1055.46	948.077
2007-12-07	10107136	Bor. Dortmund	Bielefeld	972.381	916.273
2007-12-08	10107137	Bayern Munich	Duisburg	1105.36	940.883
2007-12-08	10107138	Bochum	Karlsruhe	1003.09	993.651
2007-12-08	10107139	Eintracht Frankfurt	Schalke 04	962.567	1020.34
2007-12-08	10107140	Hamburg	Cottbus	1057.78	937.41
2007-12-08	10107141	Hannover	Werder Bremen	1019.17	1081.81
2007-12-08	10107142	VfB Stuttgart	Wolfsburg	993.664	988.61
2007-12-08	11107150	Aston Villa	Portsmouth	1054.06	1071.53
2007-12-08	11107151	Chelsea	Sunderland	1091.28	933.036
2007-12-08	11107152	Everton	Fulham	1059.74	969.767
2007-12-08	11107153	Manchester United	Derby	1087.51	860.924
2007-12-08	11107154	Newcastle	Birmingham	971.009	962.425
2007-12-08	11107155	Reading	Liverpool	930.749	1099.45
2007-12-08	12107141	Athletico Bilbao	Real Madrid	1004.13	1098.64
2007-12-08	12107142	Osasuna	Valencia	996.934	975.36
2007-12-08	13107140	Lazio Rom	Catania	961.791	997.344
2007-12-08	13107141	Palermo	Fiorentina	974.147	1036.41
2007-12-09	10107143	Bayer Leverkusen	Hansa Rostock	1077.54	956.634
2007-12-09	10107144	Nurnberg	Hertha Berlin	954.99	974.512
2007-12-09	11107156	Blackburn	West Ham	999.282	1042.64
2007-12-09	11107157	Bolton	Wigan	958.605	927.401
2007-12-09	11107158	Middlesbrough	Arsenal	932.689	1089.82
2007-12-09	11107159	Tottenham	Manchester City	976.304	1011.49
2007-12-09	12107143	Almeria	Valladolid	986.08	974.916
2007-12-09	12107144	Athletico Madrid	Getafe	1060.51	1011.74
2007-12-09	12107145	Barcelona	La Coruna	1076.94	956.508
2007-12-09	12107146	Levante	Recreativo	919.683	964.942
2007-12-09	12107147	Santander	Mallorca	1000.98	1009.15
2007-12-09	12107148	Sevilla	Murcia	1014.33	975.285
2007-12-09	12107149	Villarreal	Betis Sevilla	1014.56	952.993
2007-12-09	12107150	Zaragoza	Espanol Barcelona	992.397	1029.27
2007-12-09	13107142	Empoli	Cagliari	941.49	942.191
2007-12-09	13107143	Genoa	Siena	968.819	960.596
2007-12-09	13107144	Inter	Torino	1104.57	993.348
2007-12-09	13107145	Juventus Turin	Atalanta Bergamo	1072.86	1030.51
2007-12-09	13107146	Livorno	Roma	961.347	1061.35
2007-12-09	13107147	Napoli	Parma	1014.39	964.495
2007-12-09	13107148	Udinese	Sampdoria	1000.37	998.053
2007-12-11	90107015	Real Madrid	Lazio Rom	1104.45	971.914
2007-12-11	90107016	Chelsea	Valencia	1095.97	975.929
2007-12-12	90107017	Barcelona	VfB Stuttgart	1079.84	1002.48
2007-12-12	90107018	Roma	Manchester United	1061.23	1092.89
2007-12-14	10107145	Cottbus	Hannover	938.451	1024.93
2007-12-15	10107146	Bielefeld	VfB Stuttgart	894.221	995.802
2007-12-15	10107147	Hertha Berlin	Bayern Munich	969.494	1104.15
2007-12-15	10107148	Karlsruhe	Hamburg	994.155	1056.74
2007-12-15	10107149	Schalke 04	Nurnberg	1020.46	960.008
2007-12-15	10107150	Werder Bremen	Bayer Leverkusen	1076.05	1086.34
2007-12-15	10107151	Wolfsburg	Bor. Dortmund	979.795	994.432
2007-12-15	11107160	Birmingham	Reading	957.875	945.246
2007-12-15	11107161	Derby	Middlesbrough	855.55	940.076
2007-12-15	11107162	Fulham	Newcastle	959.725	975.559
2007-12-15	11107163	Manchester City	Bolton	1006.21	971.294
2007-12-15	11107164	Portsmouth	Tottenham	1085.19	981.589
2007-12-15	11107165	Sunderland	Aston Villa	928.341	1040.39
2007-12-15	11107166	West Ham	Everton	1049.34	1069.78
2007-12-15	11107167	Wigan	Blackburn	914.711	992.582
2007-12-15	12107151	Espanol Barcelona	Levante	1029.52	906.928
2007-12-15	12107152	Valencia	Barcelona	976.968	1086.52
2007-12-15	13107149	Catania	Udinese	987.221	1005.03
2007-12-15	13107150	Lazio Rom	Juventus Turin	966.641	1076.87
2007-12-16	10107152	Duisburg	Eintracht Frankfurt	942.096	962.439
2007-12-16	10107153	Hansa Rostock	Bochum	947.838	1002.58
2007-12-16	11107168	Arsenal	Chelsea	1082.44	1094.93
2007-12-16	11107169	Liverpool	Manchester United	1084.96	1093.16
2007-12-16	12107153	Betis Sevilla	Almeria	961.398	990.588
2007-12-16	12107154	Getafe	Villarreal	1007.83	1006.16
2007-12-16	12107155	La Coruna	Zaragoza	953.6	992.15
2007-12-16	12107156	Mallorca	Athletico Bilbao	999.918	998.321
2007-12-16	12107157	Murcia	Santander	967.512	1010.22
2007-12-16	12107158	Real Madrid	Osasuna	1109.72	996.366
2007-12-16	12107159	Recreativo	Athletico Madrid	977.698	1064.43
2007-12-16	12107160	Valladolid	Sevilla	970.409	1022.11
2007-12-16	13107151	Atalanta Bergamo	Palermo	1026.5	985.155
2007-12-16	13107152	Cagliari	Inter	927.935	1117.69
2007-12-16	13107153	Empoli	Genoa	955.746	954.336
2007-12-16	13107154	Parma	Reggina	960.598	938.808
2007-12-16	13107155	Sampdoria	Fiorentina	993.4	1025.41
2007-12-16	13107156	Siena	Napoli	975.078	1018.28
2007-12-16	13107157	Torino	Roma	980.237	1060.96
2007-12-22	11107170	Arsenal	Tottenham	1087.33	990.588
2007-12-22	11107171	Aston Villa	Manchester City	1040.21	1014.11
2007-12-22	11107172	Bolton	Birmingham	963.398	957.355
2007-12-22	11107173	Fulham	Wigan	952.555	926.239
2007-12-22	11107174	Liverpool	Portsmouth	1077.66	1076.2
2007-12-22	11107175	Middlesbrough	West Ham	946.06	1035.77
2007-12-22	11107176	Reading	Sunderland	945.767	928.525
2007-12-22	12107161	Almeria	Getafe	980.673	993.552
2007-12-22	12107162	Sevilla	Santander	1022.27	1004.8
2007-12-22	12107163	Zaragoza	Valencia	992.387	960.148
2007-12-22	13107158	Genoa	Parma	954.797	973.742
2007-12-22	13107159	Roma	Sampdoria	1060.95	993.125
2007-12-23	11107177	Blackburn	Chelsea	981.054	1090.04
2007-12-23	11107178	Manchester United	Everton	1100.46	1083.35
2007-12-23	11107179	Newcastle	Derby	982.729	849.566
2007-12-23	12107164	Athletico Bilbao	Murcia	998.783	972.927
2007-12-23	12107165	Athletico Madrid	Espanol Barcelona	1064.39	1032.4
2007-12-23	12107166	Barcelona	Real Madrid	1103.34	1115.46
2007-12-23	12107167	Levante	La Coruna	904.047	953.363
2007-12-23	12107168	Osasuna	Mallorca	990.629	999.457
2007-12-23	12107169	Valladolid	Betis Sevilla	970.246	971.313
2007-12-23	12107170	Villarreal	Recreativo	1020.43	977.736
2007-12-23	13107160	Fiorentina	Cagliari	1025.68	919.883
2007-12-23	13107161	Inter	Milan	1125.74	1075.37
2007-12-23	13107162	Juventus Turin	Siena	1082.4	974.867
2007-12-23	13107163	Livorno	Atalanta Bergamo	961.462	1011
2007-12-23	13107164	Napoli	Torino	1018.5	980.241
2007-12-23	13107165	Palermo	Lazio Rom	1000.65	961.104
2007-12-23	13107166	Reggina	Catania	925.665	996.766
2007-12-23	13107167	Udinese	Empoli	995.482	955.286
2007-12-26	11107180	Birmingham	Middlesbrough	943.436	940.166
2007-12-26	11107181	Chelsea	Aston Villa	1095.59	1039.62
2007-12-26	11107182	Derby	Liverpool	850.659	1091.8
2007-12-26	11107183	Everton	Bolton	1078.94	977.316
2007-12-26	11107184	Portsmouth	Arsenal	1062.05	1090.55
2007-12-26	11107185	Sunderland	Manchester United	924.116	1104.87
2007-12-26	11107186	Tottenham	Fulham	987.368	951.961
2007-12-26	11107187	West Ham	Reading	1041.66	950.176
2007-12-26	11107188	Wigan	Newcastle	926.833	981.636
2007-12-27	11107189	Manchester City	Blackburn	1014.7	975.496
2007-12-29	11107190	Birmingham	Fulham	957.493	934.113
2007-12-29	11107191	Chelsea	Newcastle	1094.85	976.012
2007-12-29	11107192	Everton	Arsenal	1084.97	1090.85
2007-12-29	11107193	Portsmouth	Middlesbrough	1061.75	926.11
2007-12-29	11107194	Sunderland	Bolton	905.261	971.282
2007-12-29	11107195	Tottenham	Reading	1005.22	951.09
2007-12-29	11107196	West Ham	Manchester United	1040.75	1123.73
2007-12-29	11107197	Wigan	Aston Villa	932.457	1040.36
2007-12-30	11107198	Derby	Blackburn	847.223	976.156
2007-12-30	11107199	Manchester City	Liverpool	1014.04	1095.24
2008-01-01	11107200	Arsenal	West Ham	1113.09	1046.86
2008-01-01	11107201	Aston Villa	Tottenham	1045.94	1012.55
2008-01-01	11107202	Fulham	Chelsea	934.691	1097.78
2008-01-01	11107203	Manchester United	Birmingham	1117.61	956.915
2008-01-01	11107204	Middlesbrough	Everton	935.517	1062.73
2008-01-01	11107205	Reading	Portsmouth	943.759	1052.35
2008-01-02	11107206	Blackburn	Sunderland	981.371	916.393
2008-01-02	11107207	Bolton	Derby	960.15	842.008
2008-01-02	11107208	Liverpool	Wigan	1095.23	926.88
2008-01-02	11107209	Newcastle	Manchester City	973.084	1014.05
2008-01-05	12107171	Espanol Barcelona	Villarreal	1040.35	1019.75
2008-01-05	12107172	Mallorca	Barcelona	990.201	1096.11
2008-01-06	12107173	Getafe	Valladolid	1007.36	969.8
2008-01-06	12107174	La Coruna	Athletico Madrid	959.96	1056.43
2008-01-06	12107175	Murcia	Osasuna	973.518	999.884
2008-01-06	12107176	Real Madrid	Zaragoza	1122.69	991.763
2008-01-06	12107177	Recreativo	Almeria	978.415	966.861
2008-01-06	12107178	Santander	Athletico Bilbao	991.448	998.191
2008-01-06	12107179	Sevilla	Betis Sevilla	1035.62	971.759
2008-01-06	12107180	Valencia	Levante	960.773	897.45
2008-01-12	11107210	Arsenal	Birmingham	1120.08	954.488
2008-01-12	11107211	Aston Villa	Reading	1050.09	933.112
2008-01-12	11107212	Chelsea	Tottenham	1102.42	1008.4
2008-01-12	11107213	Derby	Wigan	839.071	928.107
2008-01-12	11107214	Everton	Manchester City	1072.76	1026.94
2008-01-12	11107215	Manchester United	Newcastle	1120.04	960.187
2008-01-12	11107216	Middlesbrough	Liverpool	925.484	1094.01
2008-01-12	11107217	West Ham	Fulham	1039.88	930.051
2008-01-12	12107181	Athletico Bilbao	Sevilla	993.388	1046.8
2008-01-12	12107182	Barcelona	Murcia	1106.84	983.341
2008-01-12	13107168	Catania	Juventus Turin	985.463	1088.29
2008-01-12	13107169	Empoli	Reggina	955.951	936.967
2008-01-13	11107218	Bolton	Blackburn	963.087	985.041
2008-01-13	11107219	Sunderland	Portsmouth	912.723	1062.99
2008-01-13	12107183	Almeria	Espanol Barcelona	967.376	1053.55
2008-01-13	12107184	Athletico Madrid	Valencia	1073.94	959.992
2008-01-13	12107185	Betis Sevilla	Getafe	960.583	982.994
2008-01-13	12107186	Levante	Real Madrid	898.232	1128
2008-01-13	12107187	Osasuna	Santander	990.062	996.252
2008-01-13	12107188	Valladolid	Recreativo	994.171	977.899
2008-01-13	12107189	Villarreal	La Coruna	1006.55	942.451
2008-01-13	12107190	Zaragoza	Mallorca	986.451	979.465
2008-01-13	13107170	Atalanta Bergamo	Roma	1011.18	1067.9
2008-01-13	13107171	Cagliari	Udinese	906.462	994.817
2008-01-13	13107172	Lazio Rom	Genoa	961.766	959.805
2008-01-13	13107173	Milan	Napoli	1071.48	1017.84
2008-01-13	13107174	Parma	Fiorentina	968.734	1039.1
2008-01-13	13107175	Sampdoria	Palermo	986.184	999.986
2008-01-13	13107176	Siena	Inter	968.984	1129.63
2008-01-13	13107177	Torino	Livorno	980.896	961.287
2008-01-19	11107220	Birmingham	Chelsea	955.706	1108.65
2008-01-19	11107221	Blackburn	Middlesbrough	992.108	925.983
2008-01-19	11107222	Fulham	Arsenal	927.006	1118.86
2008-01-19	11107223	Newcastle	Bolton	942.107	956.02
2008-01-19	11107224	Portsmouth	Derby	1049.08	833.166
2008-01-19	11107225	Reading	Manchester United	927.465	1138.12
2008-01-19	11107226	Tottenham	Sunderland	1002.17	926.637
2008-01-19	12107191	Getafe	Sevilla	977.927	1036.09
2008-01-19	12107192	Villarreal	Valencia	1010.24	957.001
2008-01-19	13107178	Fiorentina	Torino	1045.33	973.141
2008-01-19	13107179	Genoa	Atalanta Bergamo	967.272	1004.71
2008-01-20	11107227	Manchester City	West Ham	1022.98	1042.92
2008-01-20	11107228	Wigan	Everton	934.013	1076.72
2008-01-20	12107193	Almeria	La Coruna	973.546	938.768
2008-01-20	12107194	Athletico Madrid	Real Madrid	1076.93	1134.89
2008-01-20	12107195	Barcelona	Santander	1119.27	1010.28
2008-01-20	12107196	Betis Sevilla	Recreativo	965.65	969.435
2008-01-20	12107197	Levante	Mallorca	891.344	979.956
2008-01-20	12107198	Osasuna	Athletico Bilbao	976.035	1004.1
2008-01-20	12107199	Valladolid	Espanol Barcelona	1002.64	1047.38
2008-01-20	12107200	Zaragoza	Murcia	985.961	970.912
2008-01-20	13107180	Inter	Parma	1134.31	962.503
2008-01-20	13107181	Juventus Turin	Sampdoria	1088.16	1001.1
2008-01-20	13107182	Livorno	Empoli	969.042	955.396
2008-01-20	13107183	Napoli	Lazio Rom	1006.2	954.299
2008-01-20	13107184	Palermo	Siena	985.067	964.304
2008-01-20	13107185	Reggina	Cagliari	937.522	900.545
2008-01-20	13107186	Roma	Catania	1074.36	985.595
2008-01-20	13107187	Udinese	Milan	1000.73	1083.12
2008-01-21	11107229	Liverpool	Aston Villa	1093.51	1055.74
2008-01-23	13107188	Atalanta Bergamo	Milan	999.385	1089.14
2008-01-26	11107230	Aston Villa	Blackburn	1056.39	991.313
2008-01-26	12107201	Sevilla	Osasuna	1030.4	985.913
2008-01-26	13107189	Roma	Palermo	1080.73	977.293
2008-01-26	13107190	Sampdoria	Siena	1002	972.078
2008-01-27	12107202	Athletico Bilbao	Barcelona	994.223	1122.33
2008-01-27	12107203	Espanol Barcelona	Betis Sevilla	1041.93	965.219
2008-01-27	12107204	La Coruna	Valladolid	934.639	1008.09
2008-01-27	12107205	Mallorca	Athletico Madrid	979.906	1064.6
2008-01-27	12107206	Murcia	Levante	962.409	891.394
2008-01-27	12107207	Real Madrid	Villarreal	1147.22	1021.89
2008-01-27	12107208	Recreativo	Getafe	969.866	983.609
2008-01-27	12107209	Santander	Zaragoza	1007.22	994.464
2008-01-27	12107210	Valencia	Almeria	945.343	977.676
2008-01-27	13107191	Atalanta Bergamo	Reggina	1005.62	945.357
2008-01-27	13107192	Cagliari	Napoli	892.71	1005.48
2008-01-27	13107193	Catania	Parma	979.225	960.198
2008-01-27	13107194	Empoli	Fiorentina	950.929	1048.9
2008-01-27	13107195	Livorno	Juventus Turin	973.51	1087.26
2008-01-27	13107196	Milan	Genoa	1082.91	972.596
2008-01-27	13107197	Torino	Lazio Rom	969.577	955.024
2008-01-27	13107198	Udinese	Inter	994.712	1136.61
2008-01-29	11107231	Arsenal	Newcastle	1131.52	941.731
2008-01-29	11107232	Bolton	Fulham	956.396	914.348
2008-01-29	11107233	Middlesbrough	Wigan	926.778	929.032
2008-01-29	11107234	Sunderland	Birmingham	919.909	950.897
2008-01-30	11107235	Chelsea	Reading	1113.46	920.033
2008-01-30	11107236	Derby	Manchester City	829.593	1022.64
2008-01-30	11107237	Everton	Tottenham	1081.7	1008.89
2008-01-30	11107238	Manchester United	Portsmouth	1145.55	1052.65
2008-01-30	11107239	West Ham	Liverpool	1043.26	1092.86
2008-01-30	13107199	Reggina	Milan	946.123	1088.72
2008-02-01	10107154	Hansa Rostock	Bayern Munich	958.595	1103.83
2008-02-02	10107155	Bielefeld	Wolfsburg	906.54	1001.18
2008-02-02	10107156	Cottbus	Bayer Leverkusen	965.206	1071.6
2008-02-02	10107157	Duisburg	Bor. Dortmund	935.002	973.05
2008-02-02	10107158	Hamburg	Hannover	1056.84	998.179
2008-02-02	10107159	Hertha Berlin	Eintracht Frankfurt	969.806	969.533
2008-02-02	10107160	Karlsruhe	Nurnberg	994.055	956.27
2008-02-02	11107240	Birmingham	Derby	940.924	830.222
2008-02-02	11107241	Blackburn	Everton	992.102	1080.87
2008-02-02	11107242	Liverpool	Sunderland	1087.32	929.883
2008-02-02	11107243	Manchester City	Arsenal	1022.01	1137.94
2008-02-02	11107244	Portsmouth	Chelsea	1046.39	1115.54
2008-02-02	11107245	Reading	Bolton	917.952	955.721
2008-02-02	11107246	Tottenham	Manchester United	1009.72	1151.81
2008-02-02	11107247	Wigan	West Ham	924.304	1048.8
2008-02-02	12107211	Almeria	Real Madrid	984.566	1150.07
2008-02-02	12107212	Betis Sevilla	La Coruna	973.845	946.019
2008-02-02	13107200	Napoli	Udinese	998.843	995.065
2008-02-02	13107201	Palermo	Livorno	974.164	963.034
2008-02-03	10107161	Schalke 04	VfB Stuttgart	1024.2	983.483
2008-02-03	10107162	Werder Bremen	Bochum	1090.79	991.827
2008-02-03	11107248	Fulham	Aston Villa	915.023	1055.6
2008-02-03	11107249	Newcastle	Middlesbrough	935.311	931.506
2008-02-03	12107213	Athletico Madrid	Murcia	1058.45	953.866
2008-02-03	12107214	Barcelona	Osasuna	1122.05	981.934
2008-02-03	12107215	Getafe	Espanol Barcelona	997.393	1033.3
2008-02-03	12107216	Levante	Santander	899.938	1006.7
2008-02-03	12107217	Recreativo	Sevilla	956.082	1034.38
2008-02-03	12107218	Valladolid	Valencia	996.705	938.454
2008-02-03	12107219	Villarreal	Mallorca	1019.05	986.051
2008-02-03	12107220	Zaragoza	Athletico Bilbao	994.985	994.498
2008-02-03	13107202	Fiorentina	Milan	1059.9	1093.7
2008-02-03	13107203	Genoa	Catania	966.783	978.67
2008-02-03	13107204	Inter	Empoli	1136.26	939.93
2008-02-03	13107205	Juventus Turin	Cagliari	1097.74	899.343
2008-02-03	13107206	Lazio Rom	Sampdoria	955.555	1006.2
2008-02-03	13107207	Parma	Atalanta Bergamo	960.753	1004.85
2008-02-03	13107208	Reggina	Torino	941.141	969.045
2008-02-03	13107209	Siena	Roma	967.871	1083.86
2008-02-08	10107163	Eintracht Frankfurt	Bielefeld	992.084	900.732
2008-02-09	10107164	Bochum	Cottbus	1000.76	959.603
2008-02-09	10107165	Hannover	Karlsruhe	998.937	1001.87
2008-02-09	10107166	Bayer Leverkusen	Hamburg	1077.2	1056.08
2008-02-09	10107167	Nurnberg	Hansa Rostock	948.459	953.658
2008-02-09	10107168	VfB Stuttgart	Hertha Berlin	971.245	947.254
2008-02-09	10107169	Wolfsburg	Duisburg	1006.98	934.762
2008-02-09	11107250	Aston Villa	Newcastle	1048.49	934.838
2008-02-09	11107251	Bolton	Portsmouth	968.723	1046.33
2008-02-09	11107252	Derby	Tottenham	831.221	1010.07
2008-02-09	11107253	Everton	Reading	1080.82	904.95
2008-02-09	11107254	Middlesbrough	Fulham	931.98	922.132
2008-02-09	11107255	Sunderland	Wigan	922.416	931.139
2008-02-09	11107256	West Ham	Birmingham	1041.96	939.924
2008-02-09	12107221	La Coruna	Getafe	953.905	990.565
2008-02-09	12107222	Murcia	Villarreal	954.838	1018.42
2008-02-09	12107223	Sevilla	Barcelona	1040.47	1124.72
2008-02-09	13107210	Atalanta Bergamo	Fiorentina	1011.54	1053.03
2008-02-09	13107211	Roma	Reggina	1063.59	927.815
2008-02-10	10107170	Bayern Munich	Werder Bremen	1108.77	1081.85
2008-02-10	10107171	Bor. Dortmund	Schalke 04	973.291	1036.44
2008-02-10	11107257	Chelsea	Liverpool	1115.6	1094.79
2008-02-10	11107258	Manchester United	Manchester City	1151.46	1011.61
2008-02-10	12107224	Athletico Bilbao	Levante	989.816	900.091
2008-02-10	12107225	Espanol Barcelona	Recreativo	1040.13	949.989
2008-02-10	12107226	Mallorca	Almeria	986.68	998.963
2008-02-10	12107227	Osasuna	Zaragoza	979.269	999.668
2008-02-10	12107228	Real Madrid	Valladolid	1135.67	980.72
2008-02-10	12107229	Santander	Athletico Madrid	1006.55	1057.48
2008-02-10	12107230	Valencia	Betis Sevilla	954.439	965.958
2008-02-10	13107212	Cagliari	Parma	900.672	954.066
2008-02-10	13107213	Catania	Inter	973.78	1138.31
2008-02-10	13107214	Empoli	Lazio Rom	937.877	961.107
2008-02-10	13107215	Livorno	Genoa	958.526	971.672
2008-02-10	13107216	Milan	Siena	1100.57	988.148
2008-02-10	13107217	Sampdoria	Napoli	1000.65	1007.7
2008-02-10	13107218	Torino	Palermo	982.371	978.672
2008-02-10	13107219	Udinese	Juventus Turin	986.21	1096.41
2008-02-11	11107259	Arsenal	Blackburn	1148.34	992.153
2008-02-13	13107220	Milan	Livorno	1103.58	958.145
2008-02-14	90207005	Bolton	Athletico Madrid	962.619	1070.05
2008-02-15	10107172	Schalke 04	Wolfsburg	1042.8	1010.55
2008-02-16	10107173	Cottbus	Bor. Dortmund	960.273	966.934
2008-02-16	10107174	Duisburg	VfB Stuttgart	931.198	956.274
2008-02-16	10107175	Hansa Rostock	Eintracht Frankfurt	954.082	995.378
2008-02-16	10107176	Hertha Berlin	Bielefeld	962.225	897.439
2008-02-16	10107177	Karlsruhe	Bayer Leverkusen	1002.3	1076.63
2008-02-16	10107178	Werder Bremen	Nurnberg	1082.45	948.035
2008-02-16	12107231	Betis Sevilla	Real Madrid	956.616	1158.57
2008-02-16	12107232	Espanol Barcelona	Sevilla	1031.32	1040.5
2008-02-16	12107233	Zaragoza	Barcelona	994.635	1124.69
2008-02-16	13107221	Inter	Livorno	1147.14	959.287
2008-02-16	13107222	Juventus Turin	Roma	1101.95	1068.78
2008-02-16	13107223	Parma	Milan	954.219	1102.44
2008-02-17	10107179	Hamburg	Bochum	1056.65	1000.09
2008-02-17	10107180	Hannover	Bayern Munich	998.5	1108.17
2008-02-17	12107234	Almeria	Murcia	999.348	948.489
2008-02-17	12107235	Athletico Madrid	Athletico Bilbao	1063.51	993.132
2008-02-17	12107236	Getafe	Valencia	990.813	963.781
2008-02-17	12107237	Levante	Osasuna	896.775	984.302
2008-02-17	12107238	Recreativo	La Coruna	958.805	953.657
2008-02-17	12107239	Valladolid	Mallorca	957.825	986.295
2008-02-17	12107240	Villarreal	Santander	1024.77	993.98
2008-02-17	13107224	Fiorentina	Catania	1053.25	964.949
2008-02-17	13107225	Genoa	Sampdoria	972.052	1009.85
2008-02-17	13107226	Lazio Rom	Atalanta Bergamo	956.026	1011.32
2008-02-17	13107227	Napoli	Empoli	998.5	942.958
2008-02-17	13107228	Palermo	Cagliari	969.814	900.519
2008-02-17	13107229	Reggina	Udinese	922.617	980.673
2008-02-17	13107230	Siena	Torino	985.137	991.228
2008-02-19	90107019	Liverpool	Inter	1095.35	1151.23
2008-02-19	90107020	Roma	Real Madrid	1064.63	1150.46
2008-02-20	90107021	Arsenal	Milan	1153.08	1102.05
2008-02-21	90207006	Athletico Madrid	Bolton	1054.97	969.159
2008-02-22	10107181	Bochum	Hannover	988.587	981.687
2008-02-23	10107182	Bielefeld	Duisburg	893.766	924.184
2008-02-23	10107183	Bor. Dortmund	Hansa Rostock	980.946	959.472
2008-02-23	10107184	Eintracht Frankfurt	Werder Bremen	989.988	1087.68
2008-02-23	10107185	Bayer Leverkusen	Schalke 04	1076.67	1034.84
2008-02-23	10107186	VfB Stuttgart	Karlsruhe	963.287	1002.27
2008-02-23	10107187	Wolfsburg	Hertha Berlin	1018.5	965.898
2008-02-23	11107260	Birmingham	Arsenal	940.886	1152.36
2008-02-23	11107261	Fulham	West Ham	917.603	1041
2008-02-23	11107262	Liverpool	Middlesbrough	1106.15	936.509
2008-02-23	11107263	Newcastle	Manchester United	925.759	1142
2008-02-23	11107264	Portsmouth	Sunderland	1052.44	931.668
2008-02-23	11107265	Wigan	Derby	921.887	817.935
2008-02-23	12107241	Sevilla	Zaragoza	1054.43	989.44
2008-02-23	12107242	Valencia	Recreativo	964.379	963.411
2008-02-23	13107231	Reggina	Juventus Turin	910.287	1106.1
2008-02-23	13107232	Torino	Parma	991.647	954.606
2008-02-24	10107188	Bayern Munich	Hamburg	1124.99	1068.16
2008-02-24	10107189	Nurnberg	Cottbus	942.806	946.261
2008-02-24	11107266	Blackburn	Bolton	987.414	970.047
2008-02-24	11107267	Reading	Aston Villa	902.688	1057.57
2008-02-24	12107243	Athletico Bilbao	Villarreal	1001.67	1024.15
2008-02-24	12107244	Barcelona	Levante	1129.89	902.969
2008-02-24	12107245	La Coruna	Espanol Barcelona	949.051	1017.39
2008-02-24	12107246	Mallorca	Betis Sevilla	986.589	964.724
2008-02-24	12107247	Murcia	Valladolid	944.608	957.53
2008-02-24	12107248	Osasuna	Athletico Madrid	978.108	1054.09
2008-02-24	12107249	Real Madrid	Getafe	1144.29	990.216
2008-02-24	12107250	Santander	Almeria	994.597	1003.23
2008-02-24	13107233	Atalanta Bergamo	Siena	994.244	984.718
2008-02-24	13107234	Cagliari	Lazio Rom	896.912	973.1
2008-02-24	13107235	Empoli	Catania	958.865	961.613
2008-02-24	13107236	Livorno	Napoli	955.198	982.592
2008-02-24	13107237	Milan	Palermo	1102.77	973.421
2008-02-24	13107238	Roma	Fiorentina	1070.79	1056.59
2008-02-24	13107239	Sampdoria	Inter	1016.65	1140.44
2008-02-24	13107240	Udinese	Genoa	993.003	965.257
2008-02-25	11107268	Manchester City	Everton	1021.07	1083.09
2008-02-26	13107241	Juventus Turin	Torino	1098.09	990.998
2008-02-27	13107242	Atalanta Bergamo	Sampdoria	993.739	1016.9
2008-02-27	13107243	Catania	Milan	952.551	1105.56
2008-02-27	13107244	Fiorentina	Livorno	1052.13	948.224
2008-02-27	13107245	Genoa	Napoli	980.342	989.566
2008-02-27	13107246	Inter	Roma	1140.19	1075.25
2008-02-27	13107247	Lazio Rom	Reggina	967.104	918.299
2008-02-27	13107248	Palermo	Empoli	970.625	967.927
2008-02-27	13107249	Parma	Udinese	955.256	977.918
2008-02-27	13107250	Siena	Cagliari	985.222	902.909
2008-02-29	10107190	Hertha Berlin	Duisburg	966.626	937.427
2008-03-01	10107191	Hannover	Nurnberg	977.11	942.372
2008-03-01	10107192	Hansa Rostock	Bielefeld	955.131	880.522
2008-03-01	10107193	Karlsruhe	Wolfsburg	992.034	1017.78
2008-03-01	10107194	Schalke 04	Bayern Munich	1030.82	1124.24
2008-03-01	10107195	Werder Bremen	Bor. Dortmund	1081.31	985.287
2008-03-01	11107269	Arsenal	Aston Villa	1151.64	1062.35
2008-03-01	11107270	Birmingham	Tottenham	941.608	1023.36
2008-03-01	11107271	Derby	Sunderland	811.961	928.765
2008-03-01	11107272	Fulham	Manchester United	912.294	1158.46
2008-03-01	11107273	Manchester City	Wigan	1008.87	927.861
2008-03-01	11107274	Middlesbrough	Reading	934.18	897.912
2008-03-01	11107275	Newcastle	Blackburn	909.296	1000.77
2008-03-01	11107276	West Ham	Chelsea	1046.31	1115.04
2008-03-01	12107251	Athletico Madrid	Barcelona	1042.62	1137.55
2008-03-01	12107252	Espanol Barcelona	Valencia	1006.18	963.921
2008-03-01	12107253	La Coruna	Sevilla	960.261	1075.71
2008-03-01	12107254	Recreativo	Real Madrid	963.868	1134.67
2008-03-01	13107251	Milan	Lazio Rom	1105.15	971.017
2008-03-01	13107252	Roma	Parma	1076.04	964.958
2008-03-02	10107196	Bochum	Bayer Leverkusen	993.164	1080.69
2008-03-02	10107197	Hamburg	Eintracht Frankfurt	1068.9	996.359
2008-03-02	11107277	Bolton	Liverpool	956.688	1108.48
2008-03-02	11107278	Everton	Portsmouth	1095.28	1055.34
2008-03-02	12107255	Almeria	Athletico Bilbao	998.395	994.609
2008-03-02	12107256	Betis Sevilla	Murcia	965.294	937.389
2008-03-02	12107257	Getafe	Mallorca	999.841	986.019
2008-03-02	12107258	Levante	Zaragoza	895.303	968.155
2008-03-02	12107259	Valladolid	Santander	964.749	999.432
2008-03-02	12107260	Villarreal	Osasuna	1031.21	989.573
2008-03-02	13107253	Cagliari	Genoa	899.489	989.61
2008-03-02	13107254	Empoli	Siena	959.038	988.642
2008-03-02	13107255	Juventus Turin	Fiorentina	1097.1	1055.25
2008-03-02	13107256	Livorno	Catania	945.101	952.966
2008-03-02	13107257	Napoli	Inter	980.298	1139.4
2008-03-02	13107258	Reggina	Palermo	914.386	979.514
2008-03-02	13107259	Sampdoria	Torino	1001.5	991.982
2008-03-02	13107260	Udinese	Atalanta Bergamo	968.216	1009.14
2008-03-04	90107022	Milan	Arsenal	1104.05	1150.73
2008-03-05	11107279	Liverpool	West Ham	1117.71	1019.19
2008-03-05	90107023	Real Madrid	Roma	1139.18	1089.16
2008-03-06	90207007	Fiorentina	Everton	1063.36	1103.03
2008-03-06	90207008	Bayer Leverkusen	Hamburg	1068.84	1079.7
2008-03-07	10107198	Bor. Dortmund	Hertha Berlin	979.108	974.695
2008-03-08	10107199	Bayern Munich	Karlsruhe	1130.07	1001.84
2008-03-08	10107200	Bielefeld	Schalke 04	881.358	1024.99
2008-03-08	10107201	Duisburg	Hansa Rostock	929.358	954.296
2008-03-08	10107202	Eintracht Frankfurt	Bochum	985.568	1005.01
2008-03-08	10107203	VfB Stuttgart	Werder Bremen	973.523	1087.49
2008-03-08	10107204	Wolfsburg	Cottbus	1007.97	946.695
2008-03-08	11107280	Blackburn	Fulham	1006.64	902.091
2008-03-08	11107281	Liverpool	Newcastle	1131.56	903.433
2008-03-08	11107282	Reading	Manchester City	905.931	1008
2008-03-08	12107261	Real Madrid	Espanol Barcelona	1130.95	1013.85
2008-03-08	12107262	Zaragoza	Athletico Madrid	962.217	1054.72
2008-03-08	13107261	Inter	Reggina	1131.98	914.3
2008-03-08	13107262	Palermo	Udinese	979.6	978.516
2008-03-09	10107205	Bayer Leverkusen	Hannover	1073.71	981.24
2008-03-09	10107206	Nurnberg	Hamburg	938.242	1074.82
2008-03-09	11107283	Sunderland	Everton	928.553	1092.77
2008-03-09	11107284	Tottenham	West Ham	1004.89	1005.35
2008-03-09	11107285	Wigan	Arsenal	928.726	1163.44
2008-03-09	12107263	Athletico Bilbao	Valladolid	995.082	957.9
2008-03-09	12107264	Barcelona	Villarreal	1125.46	1030.54
2008-03-09	12107265	Mallorca	Recreativo	986.546	959.355
2008-03-09	12107266	Murcia	Getafe	919.028	999.313
2008-03-09	12107267	Osasuna	Almeria	990.246	997.922
2008-03-09	12107268	Santander	Betis Sevilla	1006.28	983.655
2008-03-09	12107269	Sevilla	Levante	1069.04	901.241
2008-03-09	12107270	Valencia	La Coruna	956.243	966.94
2008-03-09	13107263	Catania	Cagliari	948.144	905.728
2008-03-09	13107264	Empoli	Milan	945.768	1091.35
2008-03-09	13107265	Genoa	Juventus Turin	983.371	1089
2008-03-09	13107266	Lazio Rom	Livorno	972.114	949.923
2008-03-09	13107267	Napoli	Roma	987.717	1097.39
2008-03-09	13107268	Parma	Sampdoria	951.838	1000.99
2008-03-09	13107269	Siena	Fiorentina	1001.91	1073.62
2008-03-09	13107270	Torino	Atalanta Bergamo	992.486	998.838
2008-03-11	10107207	Cottbus	VfB Stuttgart	935.403	993.694
2008-03-11	90107024	Inter	Liverpool	1135.52	1136.89
2008-03-12	11107286	Aston Villa	Middlesbrough	1063.25	926.161
2008-03-12	11107287	Chelsea	Derby	1142.15	812.172
2008-03-12	11107288	Portsmouth	Birmingham	1047.59	960.08
2008-03-12	90207009	Hamburg	Bayer Leverkusen	1074.5	1079.98
2008-03-12	90207010	Everton	Fiorentina	1097.39	1067.7
2008-03-14	10107208	Schalke 04	Duisburg	1034.49	929.044
2008-03-15	10107209	Bochum	VfB Stuttgart	1005.36	1000.13
2008-03-15	10107210	Cottbus	Bayern Munich	928.962	1135.44
2008-03-15	10107211	Hamburg	Bor. Dortmund	1079.28	978.631
2008-03-15	10107212	Hannover	Bielefeld	974.968	871.86
2008-03-15	10107213	Hansa Rostock	Hertha Berlin	954.61	975.172
2008-03-15	10107214	Karlsruhe	Eintracht Frankfurt	996.461	985.223
2008-03-15	11107289	Arsenal	Middlesbrough	1162.61	927.27
2008-03-15	11107290	Derby	Manchester United	806.105	1168.67
2008-03-15	11107291	Liverpool	Reading	1144.3	918.266
2008-03-15	11107292	Portsmouth	Aston Villa	1054	1062.14
2008-03-15	11107293	Sunderland	Chelsea	923.932	1148.22
2008-03-15	11107294	West Ham	Blackburn	984.995	1005.66
2008-03-15	12107271	Betis Sevilla	Athletico Bilbao	970.552	1002.91
2008-03-15	12107272	La Coruna	Real Madrid	967.334	1133.9
2008-03-15	12107273	Recreativo	Murcia	927.816	900.664
2008-03-15	12107274	Valencia	Sevilla	955.849	1071.38
2008-03-15	13107271	Roma	Milan	1108	1100.78
2008-03-15	13107272	Udinese	Lazio Rom	978.975	980.396
2008-03-16	10107215	Bayer Leverkusen	Nurnberg	1075.2	938.565
2008-03-16	10107216	Werder Bremen	Wolfsburg	1067.32	1019.27
2008-03-16	11107295	Fulham	Everton	903.063	1105.45
2008-03-16	11107296	Manchester City	Tottenham	995.667	1025.24
2008-03-16	11107297	Wigan	Bolton	929.562	947.452
2008-03-16	12107275	Almeria	Barcelona	993.103	1116.58
2008-03-16	12107276	Athletico Madrid	Levante	1048.44	898.893
2008-03-16	12107277	Espanol Barcelona	Mallorca	1010.9	1018.09
2008-03-16	12107278	Getafe	Santander	1017.68	1019.38
2008-03-16	12107279	Valladolid	Osasuna	950.071	995.065
2008-03-16	12107280	Villarreal	Zaragoza	1039.42	968.498
2008-03-16	13107273	Atalanta Bergamo	Empoli	994.042	936.333
2008-03-16	13107274	Cagliari	Torino	901.717	997.283
2008-03-16	13107275	Fiorentina	Genoa	1059.65	972.626
2008-03-16	13107276	Inter	Palermo	1128.11	979.142
2008-03-16	13107277	Juventus Turin	Napoli	1099.74	977.107
2008-03-16	13107278	Livorno	Parma	941.641	945.239
2008-03-16	13107279	Reggina	Siena	910.758	1007.83
2008-03-16	13107280	Sampdoria	Catania	1007.59	952.155
2008-03-17	11107298	Birmingham	Newcastle	953.677	898.1
2008-03-19	11107299	Manchester United	Bolton	1170.66	942.462
2008-03-19	11107300	Tottenham	Chelsea	1020.05	1151.9
2008-03-19	13107281	Cagliari	Atalanta Bergamo	920.919	1005.49
2008-03-19	13107282	Catania	Siena	944.861	980.275
2008-03-19	13107283	Empoli	Juventus Turin	924.879	1102.62
2008-03-19	13107284	Genoa	Inter	966.209	1130.67
2008-03-19	13107285	Lazio Rom	Roma	980.841	1112.57
2008-03-19	13107286	Livorno	Reggina	941.208	938.313
2008-03-19	13107287	Milan	Sampdoria	1096.21	1014.89
2008-03-19	13107288	Napoli	Fiorentina	974.227	1066.06
2008-03-19	13107289	Parma	Palermo	945.672	976.581
2008-03-19	13107290	Torino	Udinese	978.081	978.53
2008-03-20	10107217	Eintracht Frankfurt	Cottbus	992.842	944.606
2008-03-22	10107218	Bayern Munich	Bayer Leverkusen	1119.8	1083.4
2008-03-22	10107219	Bor. Dortmund	Karlsruhe	975.465	988.841
2008-03-22	10107220	Duisburg	Hannover	925.941	974.002
2008-03-22	10107221	Nurnberg	Bochum	930.36	1004.88
2008-03-22	10107222	VfB Stuttgart	Hansa Rostock	1000.62	954.271
2008-03-22	10107223	Wolfsburg	Hamburg	1027.47	1082.45
2008-03-22	11107301	Aston Villa	Sunderland	1052.91	920.252
2008-03-22	11107302	Blackburn	Wigan	1000.63	934.553
2008-03-22	11107303	Bolton	Manchester City	939.097	1000.86
2008-03-22	11107304	Everton	West Ham	1097.33	990.032
2008-03-22	11107305	Middlesbrough	Derby	928.71	804.113
2008-03-22	11107306	Newcastle	Fulham	898.844	911.178
2008-03-22	11107307	Reading	Birmingham	916.489	952.934
2008-03-22	11107308	Tottenham	Portsmouth	1020.35	1063.23
2008-03-22	12107281	Mallorca	La Coruna	1013.28	974.877
2008-03-22	12107282	Sevilla	Athletico Madrid	1076.83	1056.18
2008-03-22	13107291	Atalanta Bergamo	Catania	999.352	944.606
2008-03-22	13107292	Fiorentina	Lazio Rom	1054.07	987.8
2008-03-22	13107293	Inter	Juventus Turin	1130.19	1102.08
2008-03-22	13107294	Palermo	Genoa	971.369	966.686
2008-03-22	13107295	Reggina	Napoli	938.781	986.221
2008-03-22	13107296	Roma	Empoli	1105.62	925.428
2008-03-22	13107297	Sampdoria	Cagliari	1023.58	927.062
2008-03-22	13107298	Siena	Parma	980.53	950.883
2008-03-22	13107299	Torino	Milan	970.653	1087.52
2008-03-22	13107300	Udinese	Livorno	985.957	940.739
2008-03-23	10107224	Bielefeld	Werder Bremen	872.826	1059.12
2008-03-23	10107225	Hertha Berlin	Schalke 04	975.511	1037.59
2008-03-23	11107309	Chelsea	Arsenal	1151.6	1161.17
2008-03-23	11107310	Manchester United	Liverpool	1174.02	1146.08
2008-03-23	12107283	Athletico Bilbao	Getafe	1009.8	1022.4
2008-03-23	12107284	Barcelona	Valladolid	1116.33	949.871
2008-03-23	12107285	Levante	Villarreal	891.152	1046.27
2008-03-23	12107286	Murcia	Espanol Barcelona	892.533	1015.71
2008-03-23	12107287	Osasuna	Betis Sevilla	995.265	963.663
2008-03-23	12107288	Real Madrid	Valencia	1126.36	950.404
2008-03-23	12107289	Santander	Recreativo	1014.66	935.947
2008-03-23	12107290	Zaragoza	Almeria	961.643	993.352
2008-03-28	10107226	Hansa Rostock	Wolfsburg	942.296	1027.32
2008-03-29	10107227	Bochum	Bor. Dortmund	1004.91	975.086
2008-03-29	10107228	Hamburg	Bielefeld	1082.59	873.419
2008-03-29	10107229	Karlsruhe	Schalke 04	989.22	1043.97
2008-03-29	10107230	Bayer Leverkusen	Eintracht Frankfurt	1079.3	996.764
2008-03-29	10107231	Nurnberg	Bayern Munich	930.328	1123.9
2008-03-29	10107232	Werder Bremen	Duisburg	1058.52	925.758
2008-03-29	11107311	Birmingham	Manchester City	947.627	1000.96
2008-03-29	11107312	Bolton	Arsenal	938.992	1156.32
2008-03-29	11107313	Derby	Fulham	801.258	901.809
2008-03-29	11107314	Manchester United	Aston Villa	1186.87	1043.54
2008-03-29	11107315	Portsmouth	Wigan	1052.86	927.562
2008-03-29	11107316	Reading	Blackburn	921.796	1007.62
2008-03-29	11107317	Sunderland	West Ham	929.622	991.017
2008-03-29	12107291	Betis Sevilla	Barcelona	971.609	1123.49
2008-03-29	12107292	Villarreal	Athletico Madrid	1051.04	1063.95
2008-03-29	13107301	Cagliari	Roma	927.999	1107.83
2008-03-29	13107302	Lazio Rom	Inter	984.149	1122.3
2008-03-30	10107233	Cottbus	Hertha Berlin	940.685	969.135
2008-03-30	10107234	Hannover	VfB Stuttgart	974.186	1012.59
2008-03-30	11107318	Chelsea	Middlesbrough	1156.45	931.565
2008-03-30	11107319	Liverpool	Everton	1133.23	1096.35
2008-03-30	11107320	Tottenham	Newcastle	1030.72	908.212
2008-03-30	12107293	Almeria	Levante	993.628	886.38
2008-03-30	12107294	Espanol Barcelona	Santander	986.202	1021.31
2008-03-30	12107295	Getafe	Osasuna	1017.5	987.319
2008-03-30	12107296	La Coruna	Murcia	970.804	922.046
2008-03-30	12107297	Real Madrid	Sevilla	1116.49	1069.06
2008-03-30	12107298	Recreativo	Athletico Bilbao	929.306	1014.7
2008-03-30	12107299	Valencia	Mallorca	960.269	1017.35
2008-03-30	12107300	Valladolid	Zaragoza	942.708	961.366
2008-03-30	13107303	Catania	Torino	945.345	965.231
2008-03-30	13107304	Empoli	Sampdoria	923.212	1022.64
2008-03-30	13107305	Genoa	Reggina	974.198	938.594
2008-03-30	13107306	Livorno	Siena	933.149	988.586
2008-03-30	13107307	Milan	Atalanta Bergamo	1092.94	998.613
2008-03-30	13107308	Napoli	Palermo	986.408	963.857
2008-03-30	13107309	Udinese	Fiorentina	993.548	1057.72
2008-04-01	90107025	Schalke 04	Barcelona	1044.11	1116.19
2008-04-01	90107026	Roma	Manchester United	1107.27	1198.25
2008-04-02	90107027	Arsenal	Liverpool	1160.1	1137.33
2008-04-03	90207011	Bayern Munich	Getafe	1123.27	1002.34
2008-04-04	10107235	Duisburg	Cottbus	935.13	945.855
2008-04-05	10107236	Bielefeld	Karlsruhe	874.783	989.075
2008-04-05	10107237	Eintracht Frankfurt	Nurnberg	1013.42	930.96
2008-04-05	10107238	Hertha Berlin	Werder Bremen	963.966	1049.15
2008-04-05	10107239	Schalke 04	Hansa Rostock	1037.91	936.32
2008-04-05	10107240	VfB Stuttgart	Hamburg	1012.83	1081.23
2008-04-05	10107241	Wolfsburg	Hannover	1033.3	973.947
2008-04-05	11107321	Arsenal	Liverpool	1159.53	1137.9
2008-04-05	11107322	Aston Villa	Bolton	1032.16	935.208
2008-04-05	11107323	Blackburn	Tottenham	1007.58	1002.69
2008-04-05	11107324	Fulham	Sunderland	901.691	935.361
2008-04-05	11107325	Manchester City	Chelsea	990.251	1158.24
2008-04-05	11107326	Newcastle	Reading	936.235	921.829
2008-04-05	11107327	Wigan	Birmingham	922.117	958.338
2008-04-05	12107301	Mallorca	Real Madrid	1036.94	1124.02
2008-04-05	12107302	Osasuna	Recreativo	1002.48	929.338
2008-04-05	13107310	Milan	Cagliari	1084.07	928.558
2008-04-05	13107311	Roma	Genoa	1096.04	982.074
2008-04-06	10107242	Bayern Munich	Bochum	1122.23	1004.3
2008-04-06	10107243	Bor. Dortmund	Bayer Leverkusen	975.698	1062.64
2008-04-06	11107328	Everton	Derby	1092.25	801.376
2008-04-06	11107329	Middlesbrough	Manchester United	929.778	1209.48
2008-04-06	12107303	Athletico Bilbao	Espanol Barcelona	1014.67	965.461
2008-04-06	12107304	Athletico Madrid	Almeria	1049.08	996.707
2008-04-06	12107305	Barcelona	Getafe	1122.39	1003.38
2008-04-06	12107306	Levante	Valladolid	883.301	947.711
2008-04-06	12107307	Murcia	Valencia	914.559	940.679
2008-04-06	12107308	Santander	La Coruna	1042.05	978.291
2008-04-06	12107309	Sevilla	Villarreal	1061.53	1065.92
2008-04-06	12107310	Zaragoza	Betis Sevilla	956.363	978.908
2008-04-06	13107312	Atalanta Bergamo	Inter	1007.49	1121.97
2008-04-06	13107313	Catania	Napoli	938.243	990.731
2008-04-06	13107314	Fiorentina	Reggina	1046.65	930.718
2008-04-06	13107315	Palermo	Juventus Turin	959.534	1109.97
2008-04-06	13107316	Parma	Lazio Rom	942.828	984.481
2008-04-06	13107317	Sampdoria	Livorno	1033.59	933.007
2008-04-06	13107318	Siena	Udinese	988.727	1004.62
2008-04-06	13107319	Torino	Empoli	972.333	912.26
2008-04-08	11107330	West Ham	Portsmouth	985.278	1058.31
2008-04-08	90107028	Liverpool	Arsenal	1138.47	1158.96
2008-04-09	90107029	Manchester United	Roma	1208.44	1099.03
2008-04-09	90107030	Barcelona	Schalke 04	1121.36	1041.06
2008-04-10	90207012	Getafe	Bayern Munich	1004.41	1127.85
2008-04-12	10107244	Bochum	Hertha Berlin	998.674	957.993
2008-04-12	10107245	Cottbus	Bielefeld	953.111	881.442
2008-04-12	10107246	Hamburg	Duisburg	1075.37	927.874
2008-04-12	10107247	Hannover	Eintracht Frankfurt	970.194	996.766
2008-04-12	10107248	Karlsruhe	Hansa Rostock	982.416	933.166
2008-04-12	10107249	Werder Bremen	Schalke 04	1055.12	1037.62
2008-04-12	11107331	Birmingham	Everton	948.193	1093.53
2008-04-12	11107332	Bolton	West Ham	921.272	979.094
2008-04-12	11107333	Derby	Aston Villa	800.093	1046.1
2008-04-12	11107334	Portsmouth	Newcastle	1064.49	949.74
2008-04-12	11107335	Reading	Fulham	908.325	888.555
2008-04-12	11107336	Sunderland	Manchester City	948.498	981.528
2008-04-12	11107337	Tottenham	Middlesbrough	1003.17	930.815
2008-04-12	12107311	Recreativo	Barcelona	937.912	1124.81
2008-04-12	12107312	Valencia	Santander	935.549	1025.9
2008-04-12	13107320	Juventus Turin	Milan	1102.69	1088.82
2008-04-12	13107321	Palermo	Catania	966.809	955.17
2008-04-13	10107250	Bayern Munich	Bor. Dortmund	1127.6	981.882
2008-04-13	10107251	Bayer Leverkusen	VfB Stuttgart	1056.45	1018.69
2008-04-13	11107338	Liverpool	Blackburn	1148.1	1007.1
2008-04-13	11107339	Manchester United	Arsenal	1211.49	1149.32
2008-04-13	12107313	Almeria	Villarreal	985.01	1056.8
2008-04-13	12107314	Betis Sevilla	Levante	1000.3	864.098
2008-04-13	12107315	Espanol Barcelona	Osasuna	961.554	993.904
2008-04-13	12107316	Getafe	Zaragoza	1004.66	934.972
2008-04-13	12107317	La Coruna	Athletico Bilbao	994.433	1018.58
2008-04-13	12107318	Mallorca	Sevilla	1036.98	1070.65
2008-04-13	12107319	Real Madrid	Murcia	1123.98	919.689
2008-04-13	12107320	Valladolid	Athletico Madrid	966.914	1060.77
2008-04-13	13107322	Empoli	Parma	920.643	942.608
2008-04-13	13107323	Genoa	Torino	979.083	963.95
2008-04-13	13107324	Inter	Fiorentina	1132.42	1052.32
2008-04-13	13107325	Lazio Rom	Siena	984.701	988.362
2008-04-13	13107326	Livorno	Cagliari	926.947	923.804
2008-04-13	13107327	Napoli	Atalanta Bergamo	973.805	997.035
2008-04-13	13107328	Reggina	Sampdoria	925.045	1039.65
2008-04-13	13107329	Udinese	Roma	1004.98	1095.98
2008-04-14	11107340	Chelsea	Wigan	1166.96	932.262
2008-04-15	10107252	Hansa Rostock	Werder Bremen	941.386	1074.21
2008-04-15	10107253	Hertha Berlin	Hamburg	958.661	1065.82
2008-04-15	10107254	Schalke 04	Cottbus	1018.53	956.683
2008-04-15	10107255	Wolfsburg	Bochum	1037.05	998.006
2008-04-16	10107256	Bielefeld	Bayer Leverkusen	877.87	1068.83
2008-04-16	10107257	Bor. Dortmund	Hannover	966.813	975.331
2008-04-16	10107258	Duisburg	Karlsruhe	937.422	974.196
2008-04-16	10107259	Eintracht Frankfurt	Bayern Munich	991.628	1142.67
2008-04-16	10107260	VfB Stuttgart	Nurnberg	1006.31	947.619
2008-04-16	13107330	Juventus Turin	Parma	1107.15	942.939
2008-04-17	11107341	Everton	Chelsea	1093.16	1165.53
2008-04-19	11107342	Arsenal	Reading	1145.61	893.483
2008-04-19	11107343	Blackburn	Manchester United	1002.03	1215.2
2008-04-19	11107344	Fulham	Liverpool	903.396	1153.18
2008-04-19	11107345	Middlesbrough	Bolton	931.64	926.948
2008-04-19	11107346	West Ham	Derby	973.417	775.096
2008-04-19	11107347	Wigan	Tottenham	933.7	1002.35
2008-04-19	12107321	Athletico Madrid	Betis Sevilla	1060.69	990.886
2008-04-19	12107322	Barcelona	Espanol Barcelona	1124.21	954.665
2008-04-19	12107323	Sevilla	Almeria	1077.51	990.929
2008-04-19	12107324	Zaragoza	Recreativo	935.784	938.509
2008-04-19	13107331	Fiorentina	Palermo	1045.72	971.309
2008-04-19	13107332	Roma	Livorno	1107.21	919.46
2008-04-20	10107261	Nurnberg	Wolfsburg	936.21	1028.99
2008-04-20	11107348	Aston Villa	Birmingham	1071.09	948.564
2008-04-20	11107349	Manchester City	Portsmouth	988.405	1063.48
2008-04-20	11107350	Newcastle	Sunderland	950.756	941.62
2008-04-20	12107325	Athletico Bilbao	Valencia	1003.13	929.667
2008-04-20	12107326	Levante	Getafe	873.511	1003.85
2008-04-20	12107327	Murcia	Mallorca	917.713	1030.11
2008-04-20	12107328	Osasuna	La Coruna	1000.79	1009.88
2008-04-20	12107329	Santander	Real Madrid	1031.79	1125.96
2008-04-20	12107330	Villarreal	Valladolid	1050.88	966.994
2008-04-20	13107333	Atalanta Bergamo	Juventus Turin	987.314	1114.39
2008-04-20	13107334	Cagliari	Empoli	931.291	920.312
2008-04-20	13107335	Catania	Lazio Rom	950.67	984.268
2008-04-20	13107336	Milan	Reggina	1084.36	931.71
2008-04-20	13107337	Parma	Napoli	935.702	983.525
2008-04-20	13107338	Sampdoria	Udinese	1032.99	993.752
2008-04-20	13107339	Siena	Genoa	988.794	992.552
2008-04-20	13107340	Torino	Inter	950.481	1139.02
2008-04-22	90107031	Liverpool	Chelsea	1159.53	1171.72
2008-04-23	90107032	Barcelona	Manchester United	1122.98	1214.47
2008-04-25	10107262	Eintracht Frankfurt	Bor. Dortmund	982.368	952.861
2008-04-26	10107263	Bochum	Duisburg	1006.07	930.609
2008-04-26	10107264	Cottbus	Hansa Rostock	935.129	936.238
2008-04-26	10107265	Hamburg	Schalke 04	1065.67	1040.09
2008-04-26	10107266	Hannover	Hertha Berlin	989.284	958.817
2008-04-26	10107267	Karlsruhe	Werder Bremen	981.009	1079.35
2008-04-26	10107268	Nurnberg	Bielefeld	942.496	885.806
2008-04-26	11107351	Birmingham	Liverpool	936.083	1159.14
2008-04-26	11107352	Chelsea	Manchester United	1172.11	1214.41
2008-04-26	11107353	Manchester City	Fulham	999.84	897.053
2008-04-26	11107354	Sunderland	Middlesbrough	932.933	924.128
2008-04-26	11107355	Tottenham	Bolton	1002.41	934.461
2008-04-26	11107356	West Ham	Newcastle	975.451	959.443
2008-04-26	11107357	Wigan	Reading	933.635	890.496
2008-04-26	12107331	La Coruna	Barcelona	1017.17	1123.04
2008-04-26	12107332	Murcia	Sevilla	901.043	1050.94
2008-04-27	10107269	Bayern Munich	VfB Stuttgart	1151.93	1017.72
2008-04-27	10107270	Bayer Leverkusen	Wolfsburg	1060.89	1022.7
2008-04-27	11107358	Everton	Aston Villa	1086.97	1083.57
2008-04-27	11107359	Portsmouth	Blackburn	1052.04	1002.76
2008-04-27	12107333	Betis Sevilla	Villarreal	1007.2	1057.38
2008-04-27	12107334	Espanol Barcelona	Zaragoza	955.896	950.141
2008-04-27	12107335	Getafe	Athletico Madrid	990.583	1044.38
2008-04-27	12107336	Mallorca	Santander	1046.78	1020.66
2008-04-27	12107337	Real Madrid	Athletico Bilbao	1137.08	1018.49
2008-04-27	12107338	Recreativo	Levante	924.151	886.779
2008-04-27	12107339	Valencia	Osasuna	914.303	993.509
2008-04-27	12107340	Valladolid	Almeria	960.494	1017.5
2008-04-27	13107341	Fiorentina	Sampdoria	1049.25	1045.3
2008-04-27	13107342	Genoa	Empoli	999.924	911.683
2008-04-27	13107343	Inter	Cagliari	1143.25	939.92
2008-04-27	13107344	Juventus Turin	Lazio Rom	1137.12	979.01
2008-04-27	13107345	Livorno	Milan	920.755	1095.26
2008-04-27	13107346	Napoli	Siena	990.148	981.422
2008-04-27	13107347	Palermo	Atalanta Bergamo	967.776	964.586
2008-04-27	13107348	Reggina	Parma	920.802	929.079
2008-04-27	13107349	Roma	Torino	1105.92	946.253
2008-04-27	13107350	Udinese	Catania	981.444	955.928
2008-04-28	11107360	Derby	Arsenal	773.063	1148.6
2008-04-29	90107033	Manchester United	Barcelona	1209	1110.58
2008-04-30	90107034	Chelsea	Liverpool	1177.52	1158.36
2008-05-02	10107271	Bor. Dortmund	Nurnberg	953.471	941.747
2008-05-03	10107272	Bielefeld	Bochum	886.554	1005.23
2008-05-03	10107273	Hansa Rostock	Hamburg	931.528	1057.81
2008-05-03	10107274	Hertha Berlin	Karlsruhe	959.432	981.115
2008-05-03	10107275	Schalke 04	Hannover	1047.94	988.669
2008-05-03	10107276	VfB Stuttgart	Eintracht Frankfurt	1009.43	981.758
2008-05-03	10107277	Werder Bremen	Cottbus	1079.25	939.839
2008-05-03	11107361	Aston Villa	Wigan	1084.05	932.954
2008-05-03	11107362	Blackburn	Derby	1010.98	764.957
2008-05-03	11107363	Bolton	Sunderland	935.264	937.479
2008-05-03	11107364	Fulham	Birmingham	906.041	936.863
2008-05-03	11107365	Manchester United	West Ham	1212.2	974.912
2008-05-03	11107366	Middlesbrough	Portsmouth	919.582	1043.82
2008-05-03	11107367	Reading	Tottenham	891.177	1001.61
2008-05-03	12107341	Athletico Madrid	Recreativo	1044.53	931.974
2008-05-03	12107342	Zaragoza	La Coruna	950.625	1029.63
2008-05-04	10107278	Duisburg	Bayer Leverkusen	931.449	1060.24
2008-05-04	10107279	Wolfsburg	Bayern Munich	1023.36	1160.23
2008-05-04	11107368	Arsenal	Everton	1156.71	1086.5
2008-05-04	11107369	Liverpool	Manchester City	1158.92	990.852
2008-05-04	12107343	Almeria	Betis Sevilla	1011.84	1000.62
2008-05-04	12107344	Athletico Bilbao	Mallorca	1009.61	1054.94
2008-05-04	12107345	Barcelona	Valencia	1107.38	932.64
2008-05-04	12107346	Levante	Espanol Barcelona	878.956	955.413
2008-05-04	12107347	Osasuna	Real Madrid	975.172	1145.97
2008-05-04	12107348	Santander	Murcia	1012.5	901.44
2008-05-04	12107349	Sevilla	Valladolid	1050.54	966.156
2008-05-04	12107350	Villarreal	Getafe	1063.97	990.433
2008-05-04	13107351	Atalanta Bergamo	Livorno	965.056	907.256
2008-05-04	13107352	Cagliari	Fiorentina	937.935	1048.78
2008-05-04	13107353	Catania	Reggina	951.652	925.631
2008-05-04	13107354	Empoli	Udinese	920.472	985.72
2008-05-04	13107355	Lazio Rom	Palermo	971.566	967.306
2008-05-04	13107356	Milan	Inter	1108.76	1145.24
2008-05-04	13107357	Parma	Genoa	924.25	991.135
2008-05-04	13107358	Sampdoria	Roma	1045.77	1113.31
2008-05-04	13107359	Siena	Juventus Turin	981.922	1144.56
2008-05-04	13107360	Torino	Napoli	938.862	989.648
2008-05-05	11107370	Newcastle	Chelsea	959.982	1176.96
2008-05-06	10107280	Bochum	Schalke 04	992.344	1047.18
2008-05-06	10107281	Bor. Dortmund	VfB Stuttgart	952.955	1022.29
2008-05-06	10107282	Hannover	Hansa Rostock	989.43	921.465
2008-05-06	10107283	Karlsruhe	Cottbus	971.445	934.725
2008-05-07	10107284	Bayern Munich	Bielefeld	1159.9	899.439
2008-05-07	10107285	Eintracht Frankfurt	Wolfsburg	968.898	1023.68
2008-05-07	10107286	Hamburg	Werder Bremen	1067.88	1084.36
2008-05-07	10107287	Bayer Leverkusen	Hertha Berlin	1053.33	969.103
2008-05-07	10107288	Nurnberg	Duisburg	942.263	938.357
2008-05-07	12107351	Betis Sevilla	Valladolid	1001.13	959.669
2008-05-07	12107352	Getafe	Almeria	983.65	1011.33
2008-05-07	12107353	La Coruna	Levante	1023.58	878.936
2008-05-07	12107354	Mallorca	Osasuna	1061.61	970.659
2008-05-07	12107355	Murcia	Athletico Bilbao	898.411	1002.94
2008-05-07	12107356	Real Madrid	Barcelona	1150.48	1124.26
2008-05-07	12107357	Recreativo	Villarreal	922.853	1070.75
2008-05-07	12107358	Santander	Sevilla	1015.53	1057.03
2008-05-07	12107359	Valencia	Zaragoza	915.767	956.671
2008-05-08	12107360	Espanol Barcelona	Athletico Madrid	955.433	1053.65
2008-05-10	10107289	Bielefeld	Bor. Dortmund	896.575	958.832
2008-05-10	10107290	Cottbus	Hamburg	935.372	1060.72
2008-05-10	10107291	Duisburg	Bayern Munich	929.506	1162.77
2008-05-10	10107292	Hansa Rostock	Bayer Leverkusen	910.472	1044.6
2008-05-10	10107293	Hertha Berlin	Nurnberg	977.835	951.115
2008-05-10	10107294	Karlsruhe	Bochum	970.797	972.636
2008-05-10	10107295	Schalke 04	Eintracht Frankfurt	1066.89	962.396
2008-05-10	10107296	Werder Bremen	Hannover	1091.52	1000.42
2008-05-10	10107297	Wolfsburg	VfB Stuttgart	1030.19	1016.41
2008-05-11	11107371	Birmingham	Blackburn	926.894	1014.06
2008-05-11	11107372	Chelsea	Bolton	1184.21	944.309
2008-05-11	11107373	Derby	Reading	761.878	885.644
2008-05-11	11107374	Everton	Newcastle	1082.9	952.733
2008-05-11	11107375	Middlesbrough	Manchester City	932.65	988.507
2008-05-11	11107376	Portsmouth	Fulham	1030.75	916.009
2008-05-11	11107377	Sunderland	Arsenal	928.434	1160.3
2008-05-11	11107378	Tottenham	Liverpool	1007.14	1161.26
2008-05-11	11107379	West Ham	Aston Villa	969.815	1065.7
2008-05-11	11107380	Wigan	Manchester United	951.301	1217.29
2008-05-11	12107361	Almeria	Recreativo	1001.46	913.492
2008-05-11	12107362	Athletico Bilbao	Santander	1008.58	995.119
2008-05-11	12107363	Athletico Madrid	La Coruna	1064.65	1026.19
2008-05-11	12107364	Barcelona	Mallorca	1111.33	1064.91
2008-05-11	12107365	Betis Sevilla	Sevilla	1000.46	1077.44
2008-05-11	12107366	Levante	Valencia	876.325	921.151
2008-05-11	12107367	Osasuna	Murcia	967.359	892.776
2008-05-11	12107368	Valladolid	Getafe	960.341	993.515
2008-05-11	12107369	Villarreal	Espanol Barcelona	1080.11	944.442
2008-05-11	12107370	Zaragoza	Real Madrid	951.287	1163.41
2008-05-11	13107361	Fiorentina	Parma	1042.18	930.084
2008-05-11	13107362	Genoa	Lazio Rom	985.301	964.061
2008-05-11	13107363	Inter	Siena	1139.93	989.4
2008-05-11	13107364	Juventus Turin	Catania	1137.09	943.795
2008-05-11	13107365	Livorno	Torino	903.479	944.416
2008-05-11	13107366	Napoli	Milan	984.094	1114.07
2008-05-11	13107367	Palermo	Sampdoria	974.811	1026.73
2008-05-11	13107368	Reggina	Empoli	933.489	914.152
2008-05-11	13107369	Roma	Atalanta Bergamo	1132.35	968.833
2008-05-11	13107370	Udinese	Cagliari	992.04	944.535
2008-05-17	10107298	Bayern Munich	Hertha Berlin	1166.32	982.092
2008-05-17	10107299	Bochum	Hansa Rostock	986.801	905.346
2008-05-17	10107300	Bor. Dortmund	Wolfsburg	958.934	1049.53
2008-05-17	10107301	Eintracht Frankfurt	Duisburg	959.281	925.957
2008-05-17	10107302	Hamburg	Karlsruhe	1047.61	956.632
2008-05-17	10107303	Hannover	Cottbus	981.301	948.477
2008-05-17	10107304	Bayer Leverkusen	Werder Bremen	1049.72	1110.64
2008-05-17	10107305	Nurnberg	Schalke 04	946.858	1070
2008-05-17	10107306	VfB Stuttgart	Bielefeld	997.066	896.473
2008-05-17	12107371	Murcia	Barcelona	889.246	1103.15
2008-05-17	13107371	Sampdoria	Juventus Turin	1039.27	1135.77
2008-05-18	12107372	Espanol Barcelona	Almeria	939.241	984.654
2008-05-18	12107373	Getafe	Betis Sevilla	993.783	988.757
2008-05-18	12107374	La Coruna	Villarreal	1022.12	1085.31
2008-05-18	12107375	Mallorca	Zaragoza	1073.09	952.013
2008-05-18	12107376	Real Madrid	Levante	1162.68	847.41
2008-05-18	12107377	Recreativo	Valladolid	930.299	960.073
2008-05-18	12107378	Santander	Osasuna	995.644	970.89
2008-05-18	12107379	Sevilla	Athletico Bilbao	1089.14	1008.05
2008-05-18	12107380	Valencia	Athletico Madrid	950.066	1068.72
2008-05-18	13107372	Atalanta Bergamo	Genoa	966.438	970.415
2008-05-18	13107373	Cagliari	Reggina	960.209	941.859
2008-05-18	13107374	Catania	Roma	945.108	1134.74
2008-05-18	13107375	Empoli	Livorno	905.781	896.737
2008-05-18	13107376	Lazio Rom	Napoli	978.948	997.35
2008-05-18	13107377	Milan	Udinese	1100.81	976.365
2008-05-18	13107378	Parma	Inter	924.316	1138.77
2008-05-18	13107379	Siena	Palermo	990.562	962.277
2008-05-18	13107380	Torino	Fiorentina	951.158	1047.95
2008-08-15	10108001	Bayern Munich	Hamburg	1172.91	1077.93
2008-08-16	10108002	Bielefeld	Werder Bremen	897.428	1117.04
2008-08-16	10108003	Cottbus	Hoffenheim	930.453	914.04
2008-08-16	10108004	Karlsruhe	Bochum	926.317	978.107
2008-08-16	10108005	Bayer Leverkusen	Bor. Dortmund	1043.33	947.688
2008-08-16	10108006	Schalke 04	Hannover	1080.17	999.325
2008-08-16	10108007	Wolfsburg	FC Koln	1060.77	918.012
2008-08-16	11108001	Arsenal	West Brom	1163.87	908.618
2008-08-16	11108002	Bolton	Stoke	945.761	945.653
2008-08-16	11108003	Everton	Blackburn	1088.23	995.299
2008-08-16	11108004	Hull	Fulham	738.903	925.154
2008-08-16	11108005	Middlesbrough	Tottenham	984.5	997.98
2008-08-16	11108006	Sunderland	Liverpool	924.865	1170.42
2008-08-16	11108007	West Ham	Wigan	969.906	945.379
2008-08-17	10108008	Eintracht Frankfurt	Hertha Berlin	967.225	975.501
2008-08-17	10108009	Gladbach	VfB Stuttgart	936.691	996.111
2008-08-17	11108008	Aston Villa	Manchester City	1065.61	936.657
2008-08-17	11108009	Chelsea	Portsmouth	1182.76	1021.61
2008-08-17	11108010	Manchester United	Newcastle	1223.21	947.404
2008-08-22	10108010	Hannover	Cottbus	988.894	907.101
2008-08-23	10108011	Bor. Dortmund	Bayern Munich	956.579	1171.98
2008-08-23	10108012	Hamburg	Karlsruhe	1078.86	931.889
2008-08-23	10108013	Hertha Berlin	Bielefeld	989.461	898.191
2008-08-23	10108014	Hoffenheim	Gladbach	937.392	924.406
2008-08-23	10108015	VfB Stuttgart	Bayer Leverkusen	1008.4	1034.44
2008-08-23	10108016	Werder Bremen	Schalke 04	1116.28	1090.6
2008-08-23	11108011	Blackburn	Hull	1004.15	746.765
2008-08-23	11108012	Fulham	Arsenal	917.293	1165.41
2008-08-23	11108013	Liverpool	Middlesbrough	1173.8	989.416
2008-08-23	11108014	Newcastle	Bolton	948.947	954.733
2008-08-23	11108015	Stoke	Aston Villa	936.681	1070.97
2008-08-23	11108016	Tottenham	Sunderland	993.064	921.491
2008-08-23	11108017	West Brom	Everton	907.081	1079.38
2008-08-24	10108017	Bochum	Wolfsburg	972.536	1063.41
2008-08-24	10108018	FC Koln	Eintracht Frankfurt	915.379	953.265
2008-08-24	11108018	Manchester City	West Ham	931.299	974.198
2008-08-24	11108019	Wigan	Chelsea	941.087	1193.25
2008-08-25	11108020	Portsmouth	Manchester United	1011.12	1221.67
2008-08-29	10108019	Karlsruhe	FC Koln	929.305	915.138
2008-08-30	10108020	Bielefeld	Hamburg	899.104	1081.44
2008-08-30	10108021	Cottbus	Bor. Dortmund	907.97	957.321
2008-08-30	10108022	Bayer Leverkusen	Hoffenheim	1047.82	941.87
2008-08-30	10108023	Gladbach	Werder Bremen	919.928	1115.69
2008-08-30	10108024	Schalke 04	Bochum	1091.19	972.598
2008-08-30	10108025	Wolfsburg	Eintracht Frankfurt	1063.35	953.507
2008-08-30	11108021	Arsenal	Newcastle	1156.62	953.734
2008-08-30	11108022	Bolton	West Brom	949.945	902.591
2008-08-30	11108023	Everton	Portsmouth	1083.87	1007.23
2008-08-30	11108024	Hull	Wigan	748.263	937.805
2008-08-30	11108025	Middlesbrough	Stoke	987.243	943.684
2008-08-30	11108026	West Ham	Blackburn	957.774	1002.65
2008-08-30	12108001	Espanol Barcelona	Valladolid	926.491	960.36
2008-08-30	12108002	Valencia	Mallorca	962.95	1075.99
2008-08-30	13108001	Sampdoria	Inter	1039.36	1146.09
2008-08-30	13108002	Udinese	Palermo	967.705	962.881
2008-08-31	10108026	Bayern Munich	Hertha Berlin	1171.23	988.548
2008-08-31	10108027	VfB Stuttgart	Hannover	995.01	988.025
2008-08-31	11108027	Aston Villa	Liverpool	1063.96	1175.97
2008-08-31	11108028	Chelsea	Tottenham	1196.53	984.512
2008-08-31	11108029	Sunderland	Manchester City	930.042	947.723
2008-08-31	12108003	Athletico Bilbao	Almeria	997.63	997.404
2008-08-31	12108004	Athletico Madrid	Malaga	1055.83	881.908
2008-08-31	12108005	Betis Sevilla	Recreativo	989.237	930.012
2008-08-31	12108006	La Coruna	Real Madrid	1009.96	1166.11
2008-08-31	12108007	Numancia	Barcelona	949.114	1110.49
2008-08-31	12108008	Osasuna	Villarreal	966.601	1097.47
2008-08-31	12108009	Santander	Sevilla	999.933	1099.56
2008-08-31	12108010	Sp Gijon	Getafe	843.984	993.303
2008-08-31	13108003	Atalanta Bergamo	Siena	975.538	989.958
2008-08-31	13108004	Cagliari	Lazio Rom	959.658	983.947
2008-08-31	13108005	Catania	Genoa	945.719	961.314
2008-08-31	13108006	Chievo	Reggina	910.324	942.411
2008-08-31	13108007	Fiorentina	Juventus Turin	1053.72	1135.68
2008-08-31	13108008	Milan	Bologna	1109.48	916.994
2008-08-31	13108009	Roma	Napoli	1134.13	992.351
2008-08-31	13108010	Torino	Lecce	945.388	892.195
2008-09-13	10108028	Bor. Dortmund	Schalke 04	963.918	1094.12
2008-09-13	10108029	FC Koln	Bayern Munich	929.806	1177.87
2008-09-13	10108030	Hamburg	Bayer Leverkusen	1089.72	1057.21
2008-09-13	10108031	Hertha Berlin	Wolfsburg	981.909	1062.35
2008-09-13	10108032	Hoffenheim	VfB Stuttgart	932.485	1003.76
2008-09-13	10108033	Werder Bremen	Cottbus	1107.67	901.374
2008-09-13	11108030	Blackburn	Arsenal	986.127	1162.65
2008-09-13	11108031	Fulham	Bolton	926.08	949.243
2008-09-13	11108032	Liverpool	Manchester United	1175.79	1225.56
2008-09-13	11108033	Manchester City	Chelsea	969.364	1195.16
2008-09-13	11108034	Newcastle	Hull	947.704	723.834
2008-09-13	11108035	Portsmouth	Middlesbrough	1033.38	991.237
2008-09-13	11108036	West Brom	West Ham	903.293	974.302
2008-09-13	11108037	Wigan	Sunderland	962.234	908.402
2008-09-13	12108011	Barcelona	Santander	1103.03	1000.05
2008-09-13	12108012	Valladolid	Athletico Madrid	955.098	1065.72
2008-09-13	13108011	Inter	Catania	1145.94	950.67
2008-09-13	13108012	Palermo	Roma	954.059	1133
2008-09-14	10108034	Bochum	Bielefeld	969.667	890.826
2008-09-14	10108035	Hannover	Gladbach	979.27	927.939
2008-09-14	11108038	Stoke	Everton	939.691	1057.72
2008-09-14	12108013	Almeria	Valencia	1011.63	983.072
2008-09-14	12108014	Getafe	Betis Sevilla	998.172	980.867
2008-09-14	12108015	Malaga	Athletico Bilbao	872.022	983.399
2008-09-14	12108016	Mallorca	Osasuna	1055.86	966.892
2008-09-14	12108017	Real Madrid	Numancia	1158.74	956.571
2008-09-14	12108018	Recreativo	Espanol Barcelona	938.382	931.754
2008-09-14	12108019	Sevilla	Sp Gijon	1099.44	839.115
2008-09-14	12108020	Villarreal	La Coruna	1097.18	1017.33
2008-09-14	13108013	Bologna	Atalanta Bergamo	927.029	980.47
2008-09-14	13108014	Genoa	Milan	956.362	1099.44
2008-09-14	13108015	Juventus Turin	Udinese	1135.67	976.527
2008-09-14	13108016	Lazio Rom	Sampdoria	1005.25	1039.52
2008-09-14	13108017	Lecce	Chievo	880.536	915.556
2008-09-14	13108018	Napoli	Fiorentina	993.478	1053.73
2008-09-14	13108019	Reggina	Torino	937.179	957.047
2008-09-14	13108020	Siena	Cagliari	985.026	938.356
2008-09-15	11108039	Tottenham	Aston Villa	985.884	1064.15
2008-09-17	90108001	Manchester United	Villarreal	1220.02	1100.63
2008-09-19	10108036	Bayer Leverkusen	Hannover	1053.04	996.055
2008-09-20	10108037	Bayern Munich	Werder Bremen	1188	1113.61
2008-09-20	10108038	Bielefeld	FC Koln	884.189	919.683
2008-09-20	10108039	Cottbus	Bochum	895.442	976.304
2008-09-20	10108040	Gladbach	Hertha Berlin	911.155	981.911
2008-09-20	10108041	Schalke 04	Eintracht Frankfurt	1093.83	954.502
2008-09-20	11108040	Blackburn	Fulham	966.976	931.159
2008-09-20	11108041	Bolton	Arsenal	944.164	1181.8
2008-09-20	11108042	Liverpool	Stoke	1181.32	934.289
2008-09-20	11108043	Sunderland	Middlesbrough	909.136	987.221
2008-09-20	11108044	West Ham	Newcastle	968.396	937.375
2008-09-20	12108021	Athletico Madrid	Recreativo	1059.12	930.838
2008-09-20	12108022	Espanol Barcelona	Getafe	939.298	997.626
2008-09-20	13108021	Catania	Atalanta Bergamo	948.607	986.996
2008-09-20	13108022	Roma	Reggina	1118.19	936.836
2008-09-21	10108042	Hoffenheim	Bor. Dortmund	932.435	964.205
2008-09-21	10108043	VfB Stuttgart	Karlsruhe	1003.81	914.637
2008-09-21	10108044	Wolfsburg	Hamburg	1062.35	1093.89
2008-09-21	11108045	Chelsea	Manchester United	1202.16	1218.98
2008-09-21	11108046	Hull	Everton	734.163	1063.12
2008-09-21	11108047	Manchester City	Portsmouth	962.365	1037.39
2008-09-21	11108048	Tottenham	Wigan	979.791	961.5
2008-09-21	11108049	West Brom	Aston Villa	909.199	1070.24
2008-09-21	12108023	Almeria	Malaga	1011.03	872.202
2008-09-21	12108024	Athletico Bilbao	Valladolid	983.219	961.693
2008-09-21	12108025	Betis Sevilla	Sevilla	981.413	1100.94
2008-09-21	12108026	La Coruna	Mallorca	1013.88	1054.96
2008-09-21	12108027	Numancia	Villarreal	954.575	1101.67
2008-09-21	12108028	Santander	Real Madrid	1001.01	1160.73
2008-09-21	12108029	Sp Gijon	Barcelona	837.617	1102.07
2008-09-21	12108030	Valencia	Osasuna	983.677	967.795
2008-09-21	13108023	Cagliari	Juventus Turin	930.808	1138.11
2008-09-21	13108024	Fiorentina	Bologna	1048.01	920.503
2008-09-21	13108025	Lecce	Siena	890.641	992.574
2008-09-21	13108026	Milan	Lazio Rom	1085.76	1015.33
2008-09-21	13108027	Palermo	Genoa	968.875	970.045
2008-09-21	13108028	Sampdoria	Chievo	1029.43	905.45
2008-09-21	13108029	Torino	Inter	957.39	1148
2008-09-21	13108030	Udinese	Napoli	974.083	999.197
2008-09-24	12108031	Barcelona	Betis Sevilla	1120.14	981.639
2008-09-24	12108032	Getafe	Athletico Madrid	997.751	1071.29
2008-09-24	12108033	Osasuna	La Coruna	963.364	1013.65
2008-09-24	12108034	Real Madrid	Sp Gijon	1169.72	819.546
2008-09-24	12108035	Sevilla	Espanol Barcelona	1100.72	939.173
2008-09-24	12108036	Villarreal	Santander	1106.58	992.028
2008-09-24	13108031	Atalanta Bergamo	Cagliari	981.656	926.873
2008-09-24	13108032	Bologna	Udinese	917.685	973.77
2008-09-24	13108033	Chievo	Torino	906.506	949.364
2008-09-24	13108034	Genoa	Roma	965.334	1124.87
2008-09-24	13108035	Inter	Lecce	1156.03	890.767
2008-09-24	13108036	Juventus Turin	Catania	1142.05	953.947
2008-09-24	13108037	Lazio Rom	Fiorentina	1004.44	1050.83
2008-09-24	13108038	Napoli	Palermo	999.51	973.585
2008-09-24	13108039	Reggina	Milan	930.155	1096.64
2008-09-24	13108040	Siena	Sampdoria	992.448	1028.38
2008-09-25	12108037	Malaga	Valencia	869.521	988.108
2008-09-25	12108038	Mallorca	Numancia	1055.18	949.669
2008-09-25	12108039	Recreativo	Athletico Bilbao	918.669	991.522
2008-09-25	12108040	Valladolid	Almeria	953.391	1013.71
2008-09-26	10108045	FC Koln	Schalke 04	909.562	1096.51
2008-09-27	10108046	Bochum	Bayer Leverkusen	976.299	1069.46
2008-09-27	10108047	Bor. Dortmund	VfB Stuttgart	948.361	1010.17
2008-09-27	10108048	Hamburg	Gladbach	1078.05	904.931
2008-09-27	10108049	Hannover	Bayern Munich	979.64	1161.95
2008-09-27	10108050	Hertha Berlin	Cottbus	988.135	895.447
2008-09-27	10108051	Werder Bremen	Hoffenheim	1139.65	948.279
2008-09-27	11108050	Arsenal	Hull	1188.47	735.393
2008-09-27	11108051	Aston Villa	Sunderland	1074.91	920.671
2008-09-27	11108052	Everton	Liverpool	1061.89	1179.85
2008-09-27	11108053	Fulham	West Ham	927.046	976.409
2008-09-27	11108054	Manchester United	Bolton	1219.34	937.493
2008-09-27	11108055	Middlesbrough	West Brom	975.686	904.526
2008-09-27	11108056	Newcastle	Blackburn	929.361	971.09
2008-09-27	11108057	Stoke	Chelsea	935.76	1201.8
2008-09-27	12108041	Betis Sevilla	Real Madrid	978.955	1176.7
2008-09-27	12108042	Espanol Barcelona	Barcelona	934.549	1122.82
2008-09-27	12108043	Sp Gijon	Villarreal	812.568	1112.28
2008-09-27	13108041	Fiorentina	Genoa	1034.22	979.543
2008-09-27	13108042	Sampdoria	Juventus Turin	1028.63	1140.75
2008-09-28	10108052	Eintracht Frankfurt	Bielefeld	951.828	894.31
2008-09-28	10108053	Karlsruhe	Wolfsburg	908.278	1078.18
2008-09-28	11108058	Portsmouth	Tottenham	993.04	979.239
2008-09-28	11108059	Wigan	Manchester City	962.051	1006.72
2008-09-28	12108044	Almeria	Recreativo	1002.77	918.628
2008-09-28	12108045	Athletico Bilbao	Getafe	991.563	991.575
2008-09-28	12108046	Athletico Madrid	Sevilla	1077.47	1105.34
2008-09-28	12108047	Malaga	Valladolid	859.205	964.333
2008-09-28	12108048	Numancia	Osasuna	943.735	963.193
2008-09-28	12108049	Santander	Mallorca	986.32	1061.12
2008-09-28	12108050	Valencia	La Coruna	998.424	1013.82
2008-09-28	13108043	Bologna	Napoli	898.042	1003.78
2008-09-28	13108044	Catania	Chievo	955.243	906.293
2008-09-28	13108045	Lecce	Cagliari	889.306	923.05
2008-09-28	13108046	Milan	Inter	1101.23	1157.49
2008-09-28	13108047	Palermo	Reggina	969.315	925.571
2008-09-28	13108048	Roma	Atalanta Bergamo	1110.66	985.478
2008-09-28	13108049	Torino	Lazio Rom	949.577	1021.05
2008-09-28	13108050	Udinese	Siena	993.412	992.196
2008-10-01	90108002	Inter	Werder Bremen	1151.84	1141.76
2008-10-03	10108054	Bielefeld	Karlsruhe	895.063	915.876
2008-10-04	10108055	Bayern Munich	Bochum	1154.15	970.466
2008-10-04	10108056	Hoffenheim	Eintracht Frankfurt	946.177	951.075
2008-10-04	10108057	Bayer Leverkusen	Hertha Berlin	1075.29	979.285
2008-10-04	10108058	Gladbach	FC Koln	902.64	917.434
2008-10-04	10108059	VfB Stuttgart	Werder Bremen	992.755	1142.26
2008-10-04	11108060	Blackburn	Manchester United	977.818	1221.91
2008-10-04	11108061	Sunderland	Arsenal	918.172	1176.88
2008-10-04	11108062	West Brom	Fulham	913.072	920.45
2008-10-04	11108063	Wigan	Middlesbrough	967.499	967.14
2008-10-04	12108051	Barcelona	Athletico Madrid	1127.05	1070.5
2008-10-04	12108052	Villarreal	Betis Sevilla	1114.95	974.872
2008-10-04	13108051	Inter	Bologna	1151.33	892.428
2008-10-04	13108052	Lazio Rom	Lecce	1032.93	899.37
2008-10-05	10108060	Cottbus	Hamburg	904.297	1080.34
2008-10-05	10108061	Bor. Dortmund	Hannover	965.779	987.438
2008-10-05	10108062	Schalke 04	Wolfsburg	1088.63	1070.58
2008-10-05	11108064	Chelsea	Aston Villa	1207.72	1077.41
2008-10-05	11108065	Everton	Newcastle	1051.56	922.633
2008-10-05	11108066	Manchester City	Liverpool	1001.27	1190.19
2008-10-05	11108067	Portsmouth	Stoke	1001.58	929.84
2008-10-05	11108068	Tottenham	Hull	970.698	746.98
2008-10-05	11108069	West Ham	Bolton	983.006	934.924
2008-10-05	12108053	Getafe	Almeria	999.01	1006.16
2008-10-05	12108054	La Coruna	Numancia	1004.36	943.39
2008-10-05	12108055	Mallorca	Sp Gijon	1067.27	809.898
2008-10-05	12108056	Osasuna	Santander	963.538	980.167
2008-10-05	12108057	Real Madrid	Espanol Barcelona	1180.78	930.316
2008-10-05	12108058	Recreativo	Malaga	915.234	865.706
2008-10-05	12108059	Sevilla	Athletico Bilbao	1112.31	984.128
2008-10-05	12108060	Valladolid	Valencia	957.833	1007.89
2008-10-05	13108053	Atalanta Bergamo	Sampdoria	980.03	1028.82
2008-10-05	13108054	Cagliari	Milan	912.987	1106.88
2008-10-05	13108055	Chievo	Fiorentina	902.382	1038.05
2008-10-05	13108056	Genoa	Napoli	975.719	1009.39
2008-10-05	13108057	Juventus Turin	Palermo	1140.57	973.306
2008-10-05	13108058	Reggina	Catania	921.58	959.154
2008-10-05	13108059	Siena	Roma	987.525	1116.11
2008-10-05	13108060	Udinese	Torino	998.083	937.693
2008-10-17	10108063	Bochum	Gladbach	971.747	895.453
2008-10-18	10108064	Eintracht Frankfurt	Bayer Leverkusen	946.303	1066.4
2008-10-18	10108065	FC Koln	Cottbus	924.622	899.869
2008-10-18	10108066	Hannover	Hoffenheim	987.771	950.949
2008-10-18	10108067	Hertha Berlin	VfB Stuttgart	988.181	1014.76
2008-10-18	10108068	Karlsruhe	Bayern Munich	922.962	1152.87
2008-10-18	10108069	Werder Bremen	Bor. Dortmund	1120.26	965.446
2008-10-18	10108070	Wolfsburg	Bielefeld	1071.13	887.977
2008-10-18	11108070	Arsenal	Everton	1175.94	1050.48
2008-10-18	11108071	Aston Villa	Portsmouth	1072.09	1005.15
2008-10-18	11108072	Bolton	Blackburn	950.615	971.323
2008-10-18	11108073	Fulham	Sunderland	915.636	919.118
2008-10-18	11108074	Liverpool	Wigan	1194.41	960.058
2008-10-18	11108075	Manchester United	West Brom	1228.41	917.885
2008-10-18	11108076	Middlesbrough	Chelsea	974.581	1213.04
2008-10-18	12108061	Athletico Madrid	Real Madrid	1048.49	1179.3
2008-10-18	12108062	Espanol Barcelona	Villarreal	931.797	1117.62
2008-10-18	13108061	Fiorentina	Reggina	1047.8	921.337
2008-10-18	13108062	Napoli	Juventus Turin	1004.14	1130.79
2008-10-19	10108071	Hamburg	Schalke 04	1084.77	1088.08
2008-10-19	11108077	Hull	West Ham	757.308	967.314
2008-10-19	11108078	Stoke	Tottenham	926.268	960.37
2008-10-19	12108063	Almeria	Sevilla	1006.57	1124.48
2008-10-19	12108064	Athletico Bilbao	Barcelona	971.953	1149.07
2008-10-19	12108065	Betis Sevilla	Mallorca	972.207	1046.98
2008-10-19	12108066	Malaga	Getafe	901.333	998.596
2008-10-19	12108067	Santander	La Coruna	987.323	1008.09
2008-10-19	12108068	Sp Gijon	Osasuna	830.187	956.382
2008-10-19	12108069	Valencia	Numancia	1014.48	939.66
2008-10-19	12108070	Valladolid	Recreativo	951.249	879.606
2008-10-19	13108063	Bologna	Lazio Rom	890.919	1031.84
2008-10-19	13108064	Catania	Palermo	959.397	983.077
2008-10-19	13108065	Chievo	Atalanta Bergamo	892.625	990.589
2008-10-19	13108066	Genoa	Siena	980.979	994.43
2008-10-19	13108067	Lecce	Udinese	900.465	1005.23
2008-10-19	13108068	Milan	Sampdoria	1106.24	1018.26
2008-10-19	13108069	Roma	Inter	1109.2	1152.84
2008-10-19	13108070	Torino	Cagliari	930.541	913.62
2008-10-20	11108079	Newcastle	Manchester City	923.709	997.048
2008-10-21	90108003	Juventus Turin	Real Madrid	1123.92	1184.48
2008-10-21	90108004	Bayern Munich	Fiorentina	1156.47	1056.39
2008-10-22	10108072	Eintracht Frankfurt	Karlsruhe	936.036	919.364
2008-10-22	90108005	Chelsea	Roma	1233.19	1080.2
2008-10-22	90108006	Athletico Madrid	Liverpool	1043.31	1196.12
2008-10-23	90208001	Udinese	Tottenham	1005.09	955.103
2008-10-23	90208002	Sevilla	VfB Stuttgart	1129.88	1009.63
2008-10-24	10108073	Bayer Leverkusen	FC Koln	1076.66	928.91
2008-10-25	10108074	Bayern Munich	Wolfsburg	1166.09	1077.76
2008-10-25	10108075	Cottbus	Eintracht Frankfurt	895.581	940.455
2008-10-25	10108076	Hannover	Werder Bremen	963.435	1119.08
2008-10-25	10108077	Gladbach	Karlsruhe	896.296	914.945
2008-10-25	10108078	Schalke 04	Bielefeld	1088.52	881.352
2008-10-25	11108080	Blackburn	Middlesbrough	971.661	954.429
2008-10-25	11108081	Everton	Manchester United	1045.04	1233.43
2008-10-25	11108082	Sunderland	Newcastle	919.552	923.67
2008-10-25	11108083	West Brom	Hull	912.868	765.539
2008-10-25	12108071	Barcelona	Almeria	1153.48	1001.17
2008-10-25	12108072	Osasuna	Betis Sevilla	949.517	990.31
2008-10-25	13108071	Juventus Turin	Torino	1129.65	922.83
2008-10-25	13108072	Siena	Catania	989.514	969.132
2008-10-26	10108079	Bor. Dortmund	Hertha Berlin	966.623	993.319
2008-10-26	10108080	Hoffenheim	Hamburg	975.286	1084.34
2008-10-26	10108081	VfB Stuttgart	Bochum	1004.06	970.903
2008-10-26	11108084	Chelsea	Liverpool	1235.71	1195.7
2008-10-26	11108085	Manchester City	Stoke	997.086	931.535
2008-10-26	11108086	Portsmouth	Fulham	1005.95	915.203
2008-10-26	11108087	Tottenham	Bolton	947.652	950.277
2008-10-26	11108088	West Ham	Arsenal	959.083	1181.38
2008-10-26	11108089	Wigan	Aston Villa	958.352	1071.29
2008-10-26	12108073	Getafe	Valladolid	992.232	950.427
2008-10-26	12108074	La Coruna	Sp Gijon	1008.42	837.051
2008-10-26	12108075	Mallorca	Espanol Barcelona	1028.88	932.388
2008-10-26	12108076	Numancia	Santander	924.381	986.986
2008-10-26	12108077	Real Madrid	Athletico Bilbao	1178.76	967.542
2008-10-26	12108078	Recreativo	Valencia	880.428	1029.75
2008-10-26	12108079	Sevilla	Malaga	1135.45	907.697
2008-10-26	12108080	Villarreal	Athletico Madrid	1117.03	1043.72
2008-10-26	13108073	Atalanta Bergamo	Milan	990.486	1116.37
2008-10-26	13108074	Cagliari	Chievo	921.331	892.729
2008-10-26	13108075	Inter	Genoa	1181.84	985.894
2008-10-26	13108076	Lazio Rom	Napoli	1018.23	1011.01
2008-10-26	13108077	Palermo	Fiorentina	973.342	1046.76
2008-10-26	13108078	Reggina	Lecce	912.753	900.607
2008-10-26	13108079	Sampdoria	Bologna	1008.13	904.531
2008-10-26	13108080	Udinese	Roma	1012.54	1077.68
2008-10-28	10108082	Bielefeld	Cottbus	882.709	888.907
2008-10-28	10108083	Karlsruhe	Schalke 04	909.942	1087.16
2008-10-28	10108084	Werder Bremen	Bayer Leverkusen	1118.65	1081.59
2008-10-28	10108085	Wolfsburg	Gladbach	1071.37	901.3
2008-10-28	11108090	Newcastle	West Brom	918.911	883.929
2008-10-29	10108086	Bochum	Hoffenheim	962.954	995.198
2008-10-29	10108087	Eintracht Frankfurt	Bayern Munich	947.128	1172.47
2008-10-29	10108088	FC Koln	Bor. Dortmund	923.985	966.319
2008-10-29	10108089	Hamburg	VfB Stuttgart	1064.43	1012.01
2008-10-29	10108090	Hertha Berlin	Hannover	993.623	963.864
2008-10-29	11108091	Arsenal	Tottenham	1188.47	956.71
2008-10-29	11108092	Aston Villa	Blackburn	1095.07	971.116
2008-10-29	11108093	Bolton	Everton	941.22	1045.64
2008-10-29	11108094	Fulham	Wigan	916.113	934.57
2008-10-29	11108095	Hull	Chelsea	794.478	1227.63
2008-10-29	11108096	Liverpool	Portsmouth	1203.78	1005.04
2008-10-29	11108097	Manchester United	West Ham	1232.82	951.985
2008-10-29	11108098	Middlesbrough	Manchester City	954.975	1008.19
2008-10-29	11108099	Stoke	Sunderland	920.434	924.311
2008-10-29	13108081	Bologna	Juventus Turin	898.548	1131.6
2008-10-29	13108082	Catania	Udinese	969.694	1023.65
2008-10-29	13108083	Chievo	Lazio Rom	884.642	1010.67
2008-10-29	13108084	Fiorentina	Inter	1058.58	1180.52
2008-10-29	13108085	Genoa	Cagliari	987.216	929.418
2008-10-29	13108086	Lecce	Palermo	892.014	961.523
2008-10-29	13108087	Milan	Siena	1121.64	988.952
2008-10-29	13108088	Napoli	Reggina	1018.56	921.346
2008-10-29	13108089	Torino	Atalanta Bergamo	920.878	985.219
2008-10-31	10108091	Bayer Leverkusen	Wolfsburg	1096.95	1078.42
2008-11-01	10108092	Bayern Munich	Bielefeld	1176.14	882.291
2008-11-01	10108093	Cottbus	Schalke 04	889.326	1100.53
2008-11-01	10108094	Hannover	Hamburg	951.105	1071.81
2008-11-01	10108095	Hoffenheim	Karlsruhe	1008.38	896.576
2008-11-01	10108096	VfB Stuttgart	FC Koln	1004.63	917.267
2008-11-01	10108097	Werder Bremen	Hertha Berlin	1103.28	1006.38
2008-11-01	11108100	Chelsea	Sunderland	1231.89	919.556
2008-11-01	11108101	Everton	Fulham	1051.28	925.679
2008-11-01	11108102	Manchester United	Hull	1235.4	790.222
2008-11-01	11108103	Middlesbrough	West Ham	965.681	949.403
2008-11-01	11108104	Portsmouth	Wigan	1003.01	925.004
2008-11-01	11108105	Stoke	Arsenal	925.19	1187.04
2008-11-01	11108106	Tottenham	Liverpool	958.14	1205.81
2008-11-01	11108107	West Brom	Blackburn	879.802	968.253
2008-11-01	12108081	Athletico Bilbao	Villarreal	965.632	1116.2
2008-11-01	12108082	Athletico Madrid	Mallorca	1044.55	1038.65
2008-11-01	12108083	Malaga	Barcelona	918.061	1168.1
2008-11-01	12108084	Valencia	Santander	1029.36	981.226
2008-11-01	13108090	Juventus Turin	Roma	1135.15	1066.58
2008-11-01	13108091	Reggina	Inter	911.605	1180.28
2008-11-02	10108098	Bor. Dortmund	Bochum	973.037	949.77
2008-11-02	10108099	Gladbach	Eintracht Frankfurt	894.256	943.464
2008-11-02	11108108	Bolton	Manchester City	935.582	997.48
2008-11-02	12108085	Almeria	Real Madrid	986.546	1180.67
2008-11-02	12108086	Betis Sevilla	La Coruna	1003.21	978.667
2008-11-02	12108087	Espanol Barcelona	Osasuna	922.617	936.615
2008-11-02	12108088	Recreativo	Getafe	880.822	996.253
2008-11-02	12108089	Sp Gijon	Numancia	866.809	930.14
2008-11-02	12108090	Valladolid	Sevilla	946.407	1125.09
2008-11-02	13108092	Atalanta Bergamo	Lecce	979.429	891.954
2008-11-02	13108093	Cagliari	Bologna	925.641	894.996
2008-11-02	13108094	Lazio Rom	Catania	1015.94	957.227
2008-11-02	13108095	Milan	Napoli	1124.39	1028.3
2008-11-02	13108096	Palermo	Chievo	961.584	879.377
2008-11-02	13108097	Sampdoria	Torino	1014.11	926.668
2008-11-02	13108098	Siena	Fiorentina	986.197	1058.82
2008-11-02	13108099	Udinese	Genoa	1036.11	990.993
2008-11-03	11108109	Newcastle	Aston Villa	923.038	1097.93
2008-11-04	90108007	Liverpool	Athletico Madrid	1197.03	1053.34
2008-11-04	90108008	Roma	Chelsea	1059.66	1238.54
2008-11-05	90108009	Real Madrid	Juventus Turin	1180.03	1142.07
2008-11-05	90108010	Fiorentina	Bayern Munich	1052.89	1178.55
2008-11-06	90208003	Santander	Schalke 04	996.919	1107.94
2008-11-07	10108100	FC Koln	Hannover	934.058	971.627
2008-11-08	10108101	Bielefeld	Gladbach	879.875	887.657
2008-11-08	10108102	Bochum	Werder Bremen	950.348	1117.22
2008-11-08	10108103	Hamburg	Bor. Dortmund	1051.28	972.459
2008-11-08	10108104	Karlsruhe	Bayer Leverkusen	887.424	1105.35
2008-11-08	10108105	Wolfsburg	Cottbus	1070.02	881.91
2008-11-08	11108110	Arsenal	Manchester United	1178.07	1235.97
2008-11-08	11108111	Hull	Bolton	789.66	946.577
2008-11-08	11108112	Liverpool	West Brom	1195.89	879.851
2008-11-08	11108113	Sunderland	Portsmouth	912.902	994.367
2008-11-08	11108114	West Ham	Everton	949.943	1054.12
2008-11-08	11108115	Wigan	Stoke	933.649	934.165
2008-11-08	12108091	Barcelona	Valladolid	1178.14	954.147
2008-11-08	12108092	Real Madrid	Malaga	1164.64	908.021
2008-11-08	13108100	Bologna	Roma	876.823	1074.47
2008-11-08	13108101	Torino	Palermo	923.32	971.956
2008-11-09	10108106	Eintracht Frankfurt	VfB Stuttgart	950.062	987.836
2008-11-09	10108107	Hertha Berlin	Hoffenheim	992.443	1017.53
2008-11-09	10108108	Schalke 04	Bayern Munich	1107.77	1178.29
2008-11-09	11108116	Aston Villa	Middlesbrough	1083.24	965.141
2008-11-09	11108117	Blackburn	Chelsea	968.204	1223.73
2008-11-09	11108118	Fulham	Newcastle	922.837	937.728
2008-11-09	11108119	Manchester City	Tottenham	986.485	966.921
2008-11-09	12108093	Getafe	Valencia	996.049	1013.67
2008-11-09	12108094	La Coruna	Espanol Barcelona	1002.42	927.542
2008-11-09	12108095	Mallorca	Athletico Bilbao	1029.86	950.935
2008-11-09	12108096	Numancia	Betis Sevilla	919.097	979.464
2008-11-09	12108097	Osasuna	Athletico Madrid	931.69	1054.47
2008-11-09	12108098	Santander	Sp Gijon	997.097	877.852
2008-11-09	12108099	Sevilla	Recreativo	1117.35	881.025
2008-11-09	12108100	Villarreal	Almeria	1130.9	987.18
2008-11-09	13108102	Catania	Cagliari	953.464	943.814
2008-11-09	13108103	Chievo	Juventus Turin	869.005	1157.46
2008-11-09	13108104	Fiorentina	Atalanta Bergamo	1053.15	978.534
2008-11-09	13108105	Genoa	Reggina	991.683	908.545
2008-11-09	13108106	Inter	Udinese	1183.34	1035.42
2008-11-09	13108107	Lazio Rom	Siena	1019.7	992.132
2008-11-09	13108108	Lecce	Milan	892.85	1127.62
2008-11-09	13108109	Napoli	Sampdoria	1025.07	1017.46
2008-11-13	13108110	Juventus Turin	Genoa	1162.83	1006.45
2008-11-14	10108109	Hannover	Bochum	966.301	950.838
2008-11-15	10108110	Cottbus	Karlsruhe	875.439	888.179
2008-11-15	10108111	Bor. Dortmund	Eintracht Frankfurt	968.99	949.82
2008-11-15	10108112	Hertha Berlin	Hamburg	997.555	1054.75
2008-11-15	10108113	Hoffenheim	Wolfsburg	1012.42	1076.49
2008-11-15	10108114	Bayer Leverkusen	Schalke 04	1104.59	1101.54
2008-11-15	10108115	Gladbach	Bayern Munich	901.633	1184.52
2008-11-15	10108116	VfB Stuttgart	Bielefeld	988.078	865.899
2008-11-15	11108120	Arsenal	Aston Villa	1183.75	1074.06
2008-11-15	11108121	Blackburn	Sunderland	962.012	906.864
2008-11-15	11108122	Bolton	Liverpool	951.32	1199.31
2008-11-15	11108123	Fulham	Tottenham	927.776	974.675
2008-11-15	11108124	Manchester United	Stoke	1230.29	934.615
2008-11-15	11108125	Newcastle	Wigan	932.788	933.199
2008-11-15	11108126	West Brom	Chelsea	876.439	1229.92
2008-11-15	11108127	West Ham	Portsmouth	939.15	1000.4
2008-11-15	12108101	Valencia	Sp Gijon	1035.31	874.929
2008-11-15	12108102	Valladolid	Real Madrid	940.823	1166.17
2008-11-15	13108111	Palermo	Inter	966.439	1185.91
2008-11-16	10108117	Werder Bremen	FC Koln	1116.73	939.384
2008-11-16	11108128	Everton	Middlesbrough	1064.92	974.329
2008-11-16	11108129	Hull	Manchester City	784.917	978.731
2008-11-16	12108103	Almeria	Mallorca	984.558	1029.01
2008-11-16	12108104	Athletico Bilbao	Osasuna	951.791	931.935
2008-11-16	12108105	Athletico Madrid	La Coruna	1054.23	1005.94
2008-11-16	12108106	Betis Sevilla	Santander	991.717	1000.02
2008-11-16	12108107	Espanol Barcelona	Numancia	924.016	906.843
2008-11-16	12108108	Getafe	Sevilla	974.405	1119.04
2008-11-16	12108109	Malaga	Villarreal	906.494	1133.52
2008-11-16	12108110	Recreativo	Barcelona	879.335	1191.47
2008-11-16	13108112	Atalanta Bergamo	Napoli	975.004	1033.81
2008-11-16	13108113	Cagliari	Fiorentina	939.282	1056.68
2008-11-16	13108114	Catania	Torino	957.996	928.837
2008-11-16	13108115	Milan	Chievo	1126.78	863.636
2008-11-16	13108116	Roma	Lazio Rom	1073.82	1032.57
2008-11-16	13108117	Sampdoria	Lecce	1008.73	893.686
2008-11-16	13108118	Siena	Bologna	979.268	877.476
2008-11-16	13108119	Udinese	Reggina	1032.85	893.78
2008-11-21	10108118	Karlsruhe	Bor. Dortmund	883.275	987.955
2008-11-22	10108119	Bayern Munich	Cottbus	1183.47	880.342
2008-11-22	10108120	Bielefeld	Bayer Leverkusen	866.947	1109.23
2008-11-22	10108121	Bochum	Hertha Berlin	951.374	1003.22
2008-11-22	10108122	Eintracht Frankfurt	Hannover	930.855	965.765
2008-11-22	10108123	FC Koln	Hoffenheim	935.088	1018.21
2008-11-22	10108124	Schalke 04	Gladbach	1096.9	902.684
2008-11-22	10108125	Wolfsburg	VfB Stuttgart	1070.71	987.03
2008-11-22	11108130	Aston Villa	Manchester United	1091.42	1237.54
2008-11-22	11108131	Chelsea	Newcastle	1236.23	932.338
2008-11-22	11108132	Liverpool	Fulham	1205.7	933.263
2008-11-22	11108133	Manchester City	Arsenal	978.098	1166.38
2008-11-22	11108134	Middlesbrough	Bolton	975.239	944.929
2008-11-22	11108135	Portsmouth	Hull	1000.51	785.55
2008-11-22	11108136	Stoke	West Brom	927.36	870.131
2008-11-22	12108111	Real Madrid	Recreativo	1157.71	874.507
2008-11-22	12108112	Sevilla	Valencia	1128.5	1025.62
2008-11-22	12108113	Villarreal	Valladolid	1132.72	949.284
2008-11-22	13108120	Fiorentina	Udinese	1049.97	1023.4
[truncated: 12,932 more rows]

## Sheet: Elo_Result_14
date	matchID	teamHome	teamAway	eloHome	eloAway
2007-08-10	10107001	VfB Stuttgart	Schalke 04	1000	1000
2007-08-11	10107002	Bayern Munich	Hansa Rostock	1000	1000
2007-08-11	10107003	Bochum	Werder Bremen	1000	1000
2007-08-11	10107004	Eintracht Frankfurt	Hertha Berlin	1000	1000
2007-08-11	10107005	Hannover	Hamburg	1000	1000
2007-08-11	10107006	Bayer Leverkusen	Cottbus	1000	1000
2007-08-11	10107007	Wolfsburg	Bielefeld	1000	1000
2007-08-11	11107001	Aston Villa	Liverpool	1000	1000
2007-08-11	11107002	Bolton	Newcastle	1000	1000
2007-08-11	11107003	Derby	Portsmouth	1000	1000
2007-08-11	11107004	Everton	Wigan	1000	1000
2007-08-11	11107005	Middlesbrough	Blackburn	1000	1000
2007-08-11	11107006	Sunderland	Tottenham	1000	1000
2007-08-11	11107007	West Ham	Manchester City	1000	1000
2007-08-12	10107008	Bor. Dortmund	Duisburg	1000	1000
2007-08-12	10107009	Nurnberg	Karlsruhe	1000	1000
2007-08-12	11107008	Arsenal	Fulham	1000	1000
2007-08-12	11107009	Chelsea	Birmingham	1000	1000
2007-08-12	11107010	Manchester United	Reading	1000	1000
2007-08-14	11107011	Tottenham	Everton	994.584	1005.42
2007-08-15	11107012	Birmingham	Sunderland	994.584	1005.42
2007-08-15	11107013	Fulham	Bolton	994.584	991.416
2007-08-15	11107014	Manchester City	Derby	1008.58	998.416
2007-08-15	11107015	Portsmouth	Manchester United	1001.58	998.416
2007-08-15	11107016	Reading	Chelsea	1001.58	1005.42
2007-08-15	11107017	Wigan	Middlesbrough	994.584	991.416
2007-08-17	10107010	Karlsruhe	Hannover	1008.58	991.416
2007-08-18	10107011	Bielefeld	Eintracht Frankfurt	1008.58	1005.42
2007-08-18	10107012	Duisburg	Wolfsburg	1008.58	991.416
2007-08-18	10107013	Hansa Rostock	Nurnberg	994.584	991.416
2007-08-18	10107014	Hertha Berlin	VfB Stuttgart	994.584	998.416
2007-08-18	10107015	Schalke 04	Bor. Dortmund	1001.58	991.416
2007-08-18	10107016	Werder Bremen	Bayern Munich	1001.58	1005.42
2007-08-18	11107018	Birmingham	West Ham	993.208	991.416
2007-08-18	11107019	Fulham	Middlesbrough	999.94	986.06
2007-08-18	11107020	Newcastle	Aston Villa	1008.58	991.416
2007-08-18	11107021	Portsmouth	Bolton	999.94	986.06
2007-08-18	11107022	Reading	Everton	993.073	1013.79
2007-08-18	11107023	Tottenham	Derby	986.208	993.193
2007-08-18	11107024	Wigan	Sunderland	999.94	1006.79
2007-08-19	10107017	Cottbus	Bochum	1001.58	998.416
2007-08-19	10107018	Hamburg	Bayer Leverkusen	1008.58	998.416
2007-08-19	11107025	Blackburn	Arsenal	1008.58	1005.42
2007-08-19	11107026	Liverpool	Chelsea	1008.58	1013.93
2007-08-19	11107027	Manchester City	Manchester United	1013.81	1000.06
2007-08-24	10107019	Bochum	Hamburg	1007.06	1013.81
2007-08-25	10107020	Bayern Munich	Hannover	1013.93	1000.32
2007-08-25	10107021	Bielefeld	Hertha Berlin	1006.94	1000.07
2007-08-25	10107022	Bor. Dortmund	Cottbus	986.193	992.94
2007-08-25	10107023	Bayer Leverkusen	Karlsruhe	993.193	999.676
2007-08-25	10107024	Nurnberg	Werder Bremen	1000.06	993.073
2007-08-25	10107025	VfB Stuttgart	Duisburg	992.927	999.676
2007-08-25	11107028	Arsenal	Manchester City	1007.06	1018.96
2007-08-25	11107029	Aston Villa	Fulham	993.324	991.093
2007-08-25	11107030	Bolton	Reading	980.907	998.891
2007-08-25	11107031	Chelsea	Portsmouth	1015.41	1005.09
2007-08-25	11107032	Derby	Birmingham	987.643	984.59
2007-08-25	11107033	Everton	Blackburn	1007.97	1006.94
2007-08-25	11107034	Sunderland	Liverpool	1001.24	1007.1
2007-08-25	11107035	West Ham	Wigan	1000.03	1005.49
2007-08-25	12107001	Real Madrid	Athletico Madrid	1000	1000
2007-08-25	12107002	Sevilla	Getafe	1000	1000
2007-08-25	13107001	Juventus Turin	Livorno	1000	1000
2007-08-25	13107002	Lazio Rom	Torino	1000	1000
2007-08-26	10107026	Eintracht Frankfurt	Hansa Rostock	1007.06	985.94
2007-08-26	10107027	Wolfsburg	Schalke 04	1000.32	1006.81
2007-08-26	11107036	Manchester United	Tottenham	994.905	991.759
2007-08-26	11107037	Middlesbrough	Newcastle	994.907	1006.68
2007-08-26	12107003	Athletico Bilbao	Osasuna	1000	1000
2007-08-26	12107004	Espanol Barcelona	Valladolid	1000	1000
2007-08-26	12107005	La Coruna	Almeria	1000	1000
2007-08-26	12107006	Mallorca	Levante	1000	1000
2007-08-26	12107007	Murcia	Zaragoza	1000	1000
2007-08-26	12107008	Recreativo	Betis Sevilla	1000	1000
2007-08-26	12107009	Santander	Barcelona	1000	1000
2007-08-26	12107010	Valencia	Villarreal	1000	1000
2007-08-26	13107003	Fiorentina	Empoli	1000	1000
2007-08-26	13107004	Genoa	Milan	1000	1000
2007-08-26	13107005	Inter	Udinese	1000	1000
2007-08-26	13107006	Napoli	Cagliari	1000	1000
2007-08-26	13107007	Palermo	Roma	1000	1000
2007-08-26	13107008	Parma	Catania	1000	1000
2007-08-26	13107009	Reggina	Atalanta Bergamo	1000	1000
2007-08-26	13107010	Siena	Sampdoria	1000	1000
2007-08-31	10107028	Schalke 04	Bayer Leverkusen	1008.27	998.734
2007-09-01	10107029	Cottbus	Nurnberg	987.394	991.344
2007-09-01	10107030	Duisburg	Bielefeld	994.13	1012.23
2007-09-01	10107031	Hannover	Bochum	995.166	1012.61
2007-09-01	10107032	Hansa Rostock	Bor. Dortmund	980.921	991.739
2007-09-01	10107033	Hertha Berlin	Wolfsburg	994.788	998.865
2007-09-01	10107034	Werder Bremen	Eintracht Frankfurt	1001.79	1012.08
2007-09-01	11107038	Bolton	Everton	986.671	1006.37
2007-09-01	11107039	Fulham	Tottenham	985.719	986.403
2007-09-01	11107040	Liverpool	Derby	1015.57	979.001
2007-09-01	11107041	Manchester United	Sunderland	1000.26	992.772
2007-09-01	11107042	Middlesbrough	Birmingham	993.55	993.232
2007-09-01	11107043	Newcastle	Wigan	1008.03	1006.97
2007-09-01	11107044	Reading	West Ham	993.127	998.555
2007-09-01	12107011	Levante	Murcia	994.584	1005.42
2007-09-01	12107012	Zaragoza	Santander	994.584	998.416
2007-09-01	13107011	Empoli	Inter	994.584	998.416
2007-09-02	10107035	Hamburg	Bayern Munich	1008.26	1019.09
2007-09-02	10107036	Karlsruhe	VfB Stuttgart	994.135	998.472
2007-09-02	11107045	Arsenal	Portsmouth	1012.71	999.873
2007-09-02	11107046	Aston Villa	Chelsea	998.698	1020.63
2007-09-02	11107047	Blackburn	Manchester City	1008.54	1013.32
2007-09-02	12107013	Almeria	Valencia	1008.58	991.416
2007-09-02	12107014	Athletico Madrid	Mallorca	994.584	1005.42
2007-09-02	12107015	Barcelona	Athletico Bilbao	1001.58	998.416
2007-09-02	12107016	Betis Sevilla	Espanol Barcelona	1001.58	991.416
2007-09-02	12107017	Getafe	Recreativo	994.584	998.416
2007-09-02	12107018	Valladolid	La Coruna	1008.58	991.416
2007-09-02	12107019	Villarreal	Real Madrid	1008.58	1005.42
2007-09-02	13107012	Atalanta Bergamo	Parma	1001.58	998.416
2007-09-02	13107013	Cagliari	Juventus Turin	1008.58	1005.42
2007-09-02	13107014	Catania	Genoa	1001.58	991.416
2007-09-02	13107015	Livorno	Palermo	994.584	991.416
2007-09-02	13107016	Roma	Siena	1008.58	991.416
2007-09-02	13107017	Sampdoria	Lazio Rom	1008.58	998.416
2007-09-02	13107018	Torino	Reggina	1001.58	998.416
2007-09-02	13107019	Udinese	Napoli	1001.58	991.416
2007-09-03	13107020	Milan	Fiorentina	1008.58	1005.42
2007-09-14	10107037	Bor. Dortmund	Werder Bremen	1000.11	1007.4
2007-09-15	10107038	Bayern Munich	Schalke 04	1020.46	1006.5
2007-09-15	10107039	Bielefeld	Hansa Rostock	1006.46	972.546
2007-09-15	10107040	Eintracht Frankfurt	Hamburg	1006.46	1006.89
2007-09-15	10107041	Bayer Leverkusen	Bochum	1000.5	1006.85
2007-09-15	10107042	Nurnberg	Hannover	992.852	1000.92
2007-09-15	10107043	VfB Stuttgart	Cottbus	992.973	985.886
2007-09-15	11107048	Birmingham	Bolton	987.822	978.468
2007-09-15	11107049	Chelsea	Blackburn	1014.79	1014.05
2007-09-15	11107050	Everton	Manchester United	1014.57	1005.53
2007-09-15	11107051	Portsmouth	Liverpool	994.7	1020.31
2007-09-15	11107052	Sunderland	Reading	987.499	984.647
2007-09-15	11107053	Tottenham	Arsenal	987.973	1017.88
2007-09-15	11107054	West Ham	Middlesbrough	1007.03	998.96
2007-09-15	11107055	Wigan	Fulham	1001.57	984.148
2007-09-15	12107020	Athletico Bilbao	Zaragoza	993.06	993.073
2007-09-15	12107021	Real Madrid	Almeria	1014.06	999.676
2007-09-15	12107022	Valencia	Valladolid	1000.32	1006.68
2007-09-15	13107021	Lazio Rom	Empoli	1000.19	986.073
2007-09-15	13107022	Siena	Milan	986.324	1006.94
2007-09-16	10107044	Duisburg	Hertha Berlin	999.896	1000.28
2007-09-16	10107045	Wolfsburg	Karlsruhe	993.371	999.634
2007-09-16	11107056	Manchester City	Aston Villa	1007.81	1004.54
2007-09-16	12107023	Espanol Barcelona	Getafe	993.193	993.073
2007-09-16	12107024	La Coruna	Betis Sevilla	993.324	999.807
2007-09-16	12107025	Mallorca	Villarreal	1006.79	999.94
2007-09-16	12107026	Murcia	Athletico Madrid	1006.79	993.208
2007-09-16	12107027	Osasuna	Barcelona	1001.58	1006.94
2007-09-16	12107028	Santander	Levante	999.927	993.208
2007-09-16	12107029	Sevilla	Recreativo	1005.42	999.927
2007-09-16	13107023	Fiorentina	Atalanta Bergamo	1007.06	1006.94
2007-09-16	13107024	Genoa	Livorno	993.193	985.94
2007-09-16	13107025	Inter	Catania	1006.93	999.807
2007-09-16	13107026	Juventus Turin	Udinese	1014.06	992.807
2007-09-16	13107027	Napoli	Sampdoria	1000.19	1006.81
2007-09-16	13107028	Palermo	Torino	1000.06	999.94
2007-09-16	13107029	Parma	Cagliari	993.06	999.94
2007-09-16	13107030	Reggina	Roma	1000.06	1013.68
2007-09-17	11107057	Derby	Newcastle	974.265	1013.43
2007-09-18	90107001	Schalke 04	Valencia	1008.35	1005.86
2007-09-18	90107002	Real Madrid	Werder Bremen	1019.2	1001.85
2007-09-19	90107003	Arsenal	Sevilla	1025.88	1010.73
2007-09-21	10107046	Bochum	Eintracht Frankfurt	1001.32	1011.89
2007-09-22	10107047	Cottbus	Wolfsburg	980.604	984.907
2007-09-22	10107048	Hamburg	Nurnberg	1001.46	991.423
2007-09-22	10107049	Hansa Rostock	Duisburg	967.762	991.319
2007-09-22	10107050	Hertha Berlin	Bor. Dortmund	1008.86	1005.67
2007-09-22	10107051	Schalke 04	Bielefeld	999.718	1011.24
2007-09-22	10107052	Werder Bremen	VfB Stuttgart	996.76	998.254
2007-09-22	11107058	Arsenal	Derby	1031.01	980.446
2007-09-22	11107059	Fulham	Manchester City	986.061	1013.16
2007-09-22	11107060	Liverpool	Birmingham	1021.4	993.061
2007-09-22	11107061	Middlesbrough	Sunderland	993.697	992.86
2007-09-22	11107062	Reading	Wigan	979.285	999.658
2007-09-22	12107030	Barcelona	Sevilla	1008.42	1005.6
2007-09-22	12107031	Recreativo	Espanol Barcelona	994.615	998.607
2007-09-22	13107031	Milan	Parma	1008.12	991.609
2007-09-22	13107032	Udinese	Reggina	1001.79	991.739
2007-09-23	10107053	Hannover	Bayer Leverkusen	1002.35	1006.04
2007-09-23	10107054	Karlsruhe	Bayern Munich	1008.1	1018.61
2007-09-23	11107063	Aston Villa	Everton	999.185	1005.82
2007-09-23	11107064	Blackburn	Portsmouth	1015.65	993.613
2007-09-23	11107065	Bolton	Tottenham	973.23	979.971
2007-09-23	11107066	Manchester United	Chelsea	1014.29	1013.19
2007-09-23	11107067	Newcastle	West Ham	1007.25	1012.3
2007-09-23	12107032	Almeria	Mallorca	994.532	998.077
2007-09-23	12107033	Athletico Madrid	Santander	995.05	1005.21
2007-09-23	12107034	Betis Sevilla	Valencia	994.266	1014.49
2007-09-23	12107035	Getafe	La Coruna	987.66	998.865
2007-09-23	12107036	Levante	Athletico Bilbao	987.92	991.477
2007-09-23	12107037	Valladolid	Real Madrid	1001.14	1024.29
2007-09-23	12107038	Villarreal	Murcia	1008.65	1004.95
2007-09-23	12107039	Zaragoza	Osasuna	994.657	1000.1
2007-09-23	13107033	Atalanta Bergamo	Lazio Rom	1008.53	998.342
2007-09-23	13107034	Cagliari	Palermo	1001.39	998.474
2007-09-23	13107035	Catania	Fiorentina	994.526	1005.47
2007-09-23	13107036	Empoli	Napoli	987.925	1005.74
2007-09-23	13107037	Livorno	Inter	987.661	1012.21
2007-09-23	13107038	Roma	Juventus Turin	1022	1005.08
2007-09-23	13107039	Sampdoria	Genoa	1001.26	991.471
2007-09-23	13107040	Torino	Siena	1001.53	985.139
2007-09-25	10107055	Bor. Dortmund	Hamburg	1000.32	1006.69
2007-09-25	10107056	Duisburg	Schalke 04	985.447	1005.36
2007-09-25	10107057	Hertha Berlin	Hansa Rostock	1014.21	973.635
2007-09-25	10107058	Wolfsburg	Werder Bremen	993.408	1002.2
2007-09-25	12107040	Sevilla	Espanol Barcelona	1000.24	993.114
2007-09-26	10107059	Bayern Munich	Cottbus	1026.99	972.103
2007-09-26	10107060	Bielefeld	Hannover	1005.6	993.834
2007-09-26	10107061	Eintracht Frankfurt	Karlsruhe	1013.27	999.716
2007-09-26	10107062	Nurnberg	Bayer Leverkusen	986.197	1014.55
2007-09-26	10107063	VfB Stuttgart	Bochum	992.81	999.935
2007-09-26	12107041	Athletico Bilbao	Athletico Madrid	999.992	1000.66
2007-09-26	12107042	Barcelona	Zaragoza	1013.78	1000.18
2007-09-26	12107043	La Coruna	Recreativo	1000.23	1000.11
2007-09-26	12107044	Mallorca	Valladolid	999.593	1000
2007-09-26	12107045	Murcia	Almeria	999.605	993.016
2007-09-26	12107046	Osasuna	Levante	994.582	979.405
2007-09-26	12107047	Santander	Villarreal	999.603	1014
2007-09-26	12107048	Valencia	Getafe	1022.69	986.291
2007-09-26	13107041	Catania	Empoli	986.153	986.685
2007-09-26	13107042	Fiorentina	Roma	1013.85	1020.09
2007-09-26	13107043	Genoa	Udinese	993.241	1007.02
2007-09-26	13107044	Inter	Sampdoria	1013.32	999.494
2007-09-26	13107045	Juventus Turin	Reggina	1006.98	986.514
2007-09-26	13107046	Lazio Rom	Cagliari	993.119	992.752
2007-09-26	13107047	Napoli	Livorno	1006.98	986.554
2007-09-26	13107048	Palermo	Milan	1007.11	1006.23
2007-09-26	13107049	Parma	Torino	993.505	999.632
2007-09-26	13107050	Siena	Atalanta Bergamo	987.033	1013.75
2007-09-27	12107049	Real Madrid	Betis Sevilla	1025.43	986.074
2007-09-28	10107064	Schalke 04	Hertha Berlin	1013.55	1004.88
2007-09-29	10107065	Bochum	Nurnberg	994.382	978.164
2007-09-29	10107066	Hamburg	Wolfsburg	1015.15	991.994
2007-09-29	10107067	Hansa Rostock	VfB Stuttgart	982.971	998.362
2007-09-29	10107068	Karlsruhe	Bor. Dortmund	1008.56	991.854
2007-09-29	10107069	Bayer Leverkusen	Bayern Munich	1022.58	1031.41
2007-09-29	10107070	Werder Bremen	Bielefeld	1003.62	996.798
2007-09-29	11107068	Birmingham	Manchester United	995.175	1019.69
2007-09-29	11107069	Chelsea	Fulham	1007.79	985.004
2007-09-29	11107070	Derby	Bolton	975.959	971.775
2007-09-29	11107071	Manchester City	Newcastle	1014.22	1012.76
2007-09-29	11107072	Portsmouth	Reading	1002.61	985.096
2007-09-29	11107073	Sunderland	Blackburn	994.46	1006.65
2007-09-29	11107074	West Ham	Arsenal	1006.78	1035.5
2007-09-29	11107075	Wigan	Liverpool	993.848	1019.28
2007-09-29	12107050	Levante	Barcelona	974.276	1018.94
2007-09-29	12107051	Zaragoza	Sevilla	995.019	991.517
2007-09-29	13107051	Livorno	Fiorentina	981.522	1012.38
2007-09-29	13107052	Roma	Inter	1021.56	1018.47
2007-09-30	10107071	Cottbus	Eintracht Frankfurt	967.692	1004.43
2007-09-30	10107072	Hannover	Duisburg	1002.64	977.248
2007-09-30	11107076	Everton	Middlesbrough	1000.27	992.097
2007-09-30	12107052	Almeria	Santander	1001.73	991.297
2007-09-30	12107053	Athletico Madrid	Osasuna	1009.23	999.711
2007-09-30	12107054	Betis Sevilla	Mallorca	981.388	1005.02
2007-09-30	12107055	Espanol Barcelona	La Coruna	1001.83	991.647
2007-09-30	12107056	Getafe	Real Madrid	981.552	1030.11
2007-09-30	12107057	Recreativo	Valencia	1008.69	1027.43
2007-09-30	12107058	Valladolid	Murcia	994.579	990.896
2007-09-30	12107059	Villarreal	Athletico Bilbao	1022.31	991.421
2007-09-30	13107053	Cagliari	Siena	987.343	985.968
2007-09-30	13107054	Empoli	Palermo	981.259	1012.51
2007-09-30	13107055	Milan	Catania	1000.83	991.579
2007-09-30	13107056	Napoli	Genoa	1012.01	998.923
2007-09-30	13107057	Reggina	Lazio Rom	981.483	998.528
2007-09-30	13107058	Sampdoria	Atalanta Bergamo	994.34	1014.81
2007-09-30	13107059	Torino	Juventus Turin	994.099	1012.01
2007-09-30	13107060	Udinese	Parma	1001.33	999.038
2007-10-01	11107077	Tottenham	Aston Villa	981.426	1004.73
2007-10-02	90107004	VfB Stuttgart	Barcelona	992.649	1026.65
2007-10-02	90107005	Manchester United	Roma	1027.79	1012.91
2007-10-03	90107006	Valencia	Chelsea	1035.65	1005.78
2007-10-03	90107007	Lazio Rom	Real Madrid	999.783	1037.74
2007-10-05	10107073	Bor. Dortmund	Bochum	986.753	992.491
2007-10-06	10107074	Bielefeld	Hamburg	991.512	1013.13
2007-10-06	10107075	Duisburg	Werder Bremen	972.308	1008.91
2007-10-06	10107076	Hertha Berlin	Cottbus	999.627	966.825
2007-10-06	10107077	Schalke 04	Karlsruhe	1018.81	1013.66
2007-10-06	10107078	VfB Stuttgart	Hannover	984.728	1007.58
2007-10-06	10107079	Wolfsburg	Hansa Rostock	994.013	988.684
2007-10-06	11107078	Aston Villa	West Ham	1005.86	998.758
2007-10-06	11107079	Manchester United	Wigan	1032.93	985.757
2007-10-06	12107060	Valencia	Espanol Barcelona	1026.5	1007.06
2007-10-06	13107061	Atalanta Bergamo	Udinese	1009	1006.71
2007-10-06	13107062	Inter	Napoli	1027.11	1003.18
2007-10-07	10107080	Bayern Munich	Nurnberg	1039.82	980.055
2007-10-07	10107081	Eintracht Frankfurt	Bayer Leverkusen	1005.3	1014.17
2007-10-07	11107080	Arsenal	Sunderland	1043.52	986.111
2007-10-07	11107081	Blackburn	Birmingham	1015	987.067
2007-10-07	11107082	Bolton	Chelsea	973.439	1014.92
2007-10-07	11107083	Fulham	Portsmouth	987.016	1007.7
2007-10-07	11107084	Liverpool	Tottenham	1027.37	980.293
2007-10-07	11107085	Manchester City	Middlesbrough	1019.61	986.837
2007-10-07	11107086	Newcastle	Everton	1007.37	1005.54
2007-10-07	11107087	Reading	Derby	980.01	974.296
2007-10-07	12107061	Athletico Bilbao	Almeria	986.583	992.943
2007-10-07	12107062	Barcelona	Athletico Madrid	1034.57	1014.47
2007-10-07	12107063	Mallorca	Getafe	999.143	973.921
2007-10-07	12107064	Murcia	Betis Sevilla	999.55	987.262
2007-10-07	12107065	Osasuna	Villarreal	994.476	1027.14
2007-10-07	12107066	Real Madrid	Recreativo	1038.59	1000.47
2007-10-07	12107067	Santander	Valladolid	1000.08	985.924
2007-10-07	12107068	Sevilla	La Coruna	986.167	986.424
2007-10-07	12107069	Zaragoza	Levante	1000.37	966.566
2007-10-07	13107063	Catania	Livorno	993.339	973.539
2007-10-07	13107064	Fiorentina	Juventus Turin	1020.37	1020.25
2007-10-07	13107065	Genoa	Cagliari	1007.75	992.733
2007-10-07	13107066	Lazio Rom	Milan	998.94	999.07
2007-10-07	13107067	Palermo	Reggina	1006.49	980.229
2007-10-07	13107068	Parma	Roma	993.666	1007.78
2007-10-07	13107069	Siena	Empoli	980.578	987.283
2007-10-07	13107070	Torino	Sampdoria	985.861	1000.15
2007-10-19	10107082	Cottbus	Duisburg	969.021	964.439
2007-10-20	10107083	Bochum	Bayern Munich	986.965	1044.15
2007-10-20	10107084	Hamburg	VfB Stuttgart	1021.29	976.587
2007-10-20	10107085	Hansa Rostock	Schalke 04	983.369	1010.12
2007-10-20	10107086	Bayer Leverkusen	Bor. Dortmund	1008.58	992.279
2007-10-20	10107087	Nurnberg	Eintracht Frankfurt	975.728	1010.88
2007-10-20	10107088	Werder Bremen	Hertha Berlin	1016.78	997.43
2007-10-20	11107088	Arsenal	Bolton	1047.89	965.666
2007-10-20	11107089	Aston Villa	Manchester United	1011.14	1037.47
2007-10-20	11107090	Blackburn	Reading	1019.89	985.318
2007-10-20	11107091	Everton	Liverpool	1000.15	1024.92
2007-10-20	11107092	Fulham	Derby	978.833	968.989
2007-10-20	11107093	Manchester City	Birmingham	1024.41	982.174
2007-10-20	11107094	Middlesbrough	Chelsea	982.032	1022.7
2007-10-20	11107095	Wigan	Portsmouth	981.211	1015.88
2007-10-20	12107070	Espanol Barcelona	Real Madrid	1016.01	1043.3
2007-10-20	12107071	La Coruna	Valencia	995.003	1017.55
2007-10-20	12107072	Levante	Sevilla	961.78	977.588
2007-10-20	12107073	Villarreal	Barcelona	1021.09	1039.61
2007-10-20	13107071	Reggina	Inter	982.305	1032.08
2007-10-20	13107072	Roma	Napoli	1016.09	998.209
2007-10-21	10107089	Hannover	Wolfsburg	1015.72	999.327
2007-10-21	10107090	Karlsruhe	Bielefeld	1022.34	983.346
2007-10-21	11107096	West Ham	Sunderland	993.478	981.744
2007-10-21	12107074	Almeria	Osasuna	994.405	1000.53
2007-10-21	12107075	Athletico Madrid	Zaragoza	1009.43	1005.15
2007-10-21	12107076	Betis Sevilla	Santander	989.079	1005.23
2007-10-21	12107077	Getafe	Murcia	968.978	997.733
2007-10-21	12107078	Recreativo	Mallorca	995.764	1004.09
2007-10-21	12107079	Valladolid	Athletico Bilbao	980.776	985.121
2007-10-21	13107073	Atalanta Bergamo	Torino	1007.37	991.552
2007-10-21	13107074	Cagliari	Catania	987.601	998.382
2007-10-21	13107075	Fiorentina	Siena	1018.78	986.123
2007-10-21	13107076	Juventus Turin	Genoa	1021.83	1012.89
2007-10-21	13107077	Livorno	Lazio Rom	968.496	990.359
2007-10-21	13107078	Milan	Empoli	1007.65	981.738
2007-10-21	13107079	Sampdoria	Parma	994.46	985.354
2007-10-21	13107080	Udinese	Palermo	1008.33	1004.41
2007-10-22	11107097	Newcastle	Tottenham	1012.75	982.745
2007-10-24	90107008	Werder Bremen	Lazio Rom	1021.83	998.519
2007-10-24	90107009	Chelsea	Schalke 04	1030.49	1011.19
2007-10-25	90207001	Villarreal	Fiorentina	1026.87	1023.59
2007-10-25	90207002	Tottenham	Getafe	977.89	974.953
2007-10-26	10107091	Eintracht Frankfurt	Hannover	1004.78	1013.83
2007-10-27	10107092	Bielefeld	Cottbus	985.654	960.35
2007-10-27	10107093	Hansa Rostock	Karlsruhe	982.305	1020.03
2007-10-27	10107094	Hertha Berlin	Bochum	992.379	979.506
2007-10-27	10107095	Schalke 04	Werder Bremen	1006.14	1026.8
2007-10-27	10107096	VfB Stuttgart	Bayer Leverkusen	971.997	1006.69
2007-10-27	10107097	Wolfsburg	Nurnberg	1001.22	981.83
2007-10-27	11107098	Birmingham	Wigan	977.54	973.303
2007-10-27	11107099	Chelsea	Manchester City	1035.54	1029.05
2007-10-27	11107100	Manchester United	Middlesbrough	1045.55	974.243
2007-10-27	11107101	Portsmouth	West Ham	1023.79	998.671
2007-10-27	11107102	Reading	Newcastle	980.546	1017.61
2007-10-27	11107103	Sunderland	Fulham	976.55	977.062
2007-10-27	12107080	Athletico Bilbao	Betis Sevilla	993.621	987.807
2007-10-27	12107081	Mallorca	Espanol Barcelona	1012.51	1021.95
2007-10-27	12107082	Real Madrid	La Coruna	1037.35	986.856
2007-10-27	13107081	Napoli	Juventus Turin	1000.13	1027.08
2007-10-27	13107082	Torino	Cagliari	993.435	986.224
2007-10-28	10107098	Bor. Dortmund	Bayern Munich	994.171	1051.61
2007-10-28	10107099	Duisburg	Hamburg	973.11	1025.88
2007-10-28	11107104	Bolton	Aston Villa	961.716	1003.07
2007-10-28	11107105	Derby	Everton	970.759	992.051
2007-10-28	11107106	Liverpool	Arsenal	1033.02	1051.84
2007-10-28	11107107	Tottenham	Blackburn	969.25	1024.66
2007-10-28	12107083	Barcelona	Almeria	1033.84	999.939
2007-10-28	12107084	Levante	Athletico Madrid	953.502	1014.77
2007-10-28	12107085	Murcia	Recreativo	991.758	987.34
2007-10-28	12107086	Osasuna	Valladolid	994.995	972.276
2007-10-28	12107087	Santander	Getafe	1006.5	983.593
2007-10-28	12107088	Sevilla	Valencia	985.867	1025.7
2007-10-28	12107089	Zaragoza	Villarreal	999.82	1025.22
2007-10-28	13107083	Catania	Sampdoria	999.758	999.703
2007-10-28	13107084	Empoli	Atalanta Bergamo	990.808	1005.49
2007-10-28	13107085	Genoa	Fiorentina	1007.64	1025.23
2007-10-28	13107086	Lazio Rom	Udinese	993.541	1006.68
2007-10-28	13107087	Milan	Roma	998.581	1014.17
2007-10-28	13107088	Palermo	Inter	1006.07	1039.69
2007-10-28	13107089	Parma	Livorno	980.111	960.336
2007-10-28	13107090	Siena	Reggina	981.316	974.698
2007-10-31	12107090	Almeria	Zaragoza	995.155	1005.73
2007-10-31	12107091	Athletico Madrid	Sevilla	1022.14	992.061
2007-10-31	12107092	Betis Sevilla	Osasuna	989.502	992.983
2007-10-31	12107093	Getafe	Athletico Bilbao	978.608	991.927
2007-10-31	12107094	La Coruna	Mallorca	982.368	1011.11
2007-10-31	12107095	Recreativo	Santander	982.008	1011.48
2007-10-31	12107096	Valencia	Real Madrid	1019.51	1041.84
2007-10-31	12107097	Villarreal	Levante	1019.31	946.124
2007-10-31	13107091	Atalanta Bergamo	Cagliari	1013.79	980.945
2007-10-31	13107092	Fiorentina	Napoli	1026.48	1006.07
2007-10-31	13107093	Inter	Genoa	1040.61	1006.4
2007-10-31	13107094	Juventus Turin	Empoli	1021.14	982.508
2007-10-31	13107095	Palermo	Parma	1005.14	985.154
2007-10-31	13107096	Reggina	Livorno	976.408	955.292
2007-10-31	13107097	Roma	Lazio Rom	1022.45	985.211
2007-10-31	13107098	Sampdoria	Milan	994.288	990.298
2007-10-31	13107099	Siena	Catania	979.606	1005.17
2007-10-31	13107100	Udinese	Torino	1015.01	998.714
2007-11-01	12107098	Espanol Barcelona	Murcia	1023.36	997.09
2007-11-01	12107099	Valladolid	Barcelona	974.287	1038.62
2007-11-02	10107100	Cottbus	Schalke 04	962.409	1004.95
2007-11-03	10107101	Bayern Munich	Eintracht Frankfurt	1052.06	1003.37
2007-11-03	10107102	Hamburg	Hertha Berlin	1033.43	997.551
2007-11-03	10107103	Hannover	Bor. Dortmund	1015.24	993.717
2007-11-03	10107104	Bayer Leverkusen	Bielefeld	1000.6	983.595
2007-11-03	10107105	Nurnberg	VfB Stuttgart	976.779	978.089
2007-11-03	10107106	Werder Bremen	Hansa Rostock	1027.99	981.457
2007-11-03	11107108	Arsenal	Manchester United	1053.06	1049.68
2007-11-03	11107109	Aston Villa	Derby	1003.84	962.588
2007-11-03	11107110	Blackburn	Liverpool	1032.16	1031.8
2007-11-03	11107111	Everton	Birmingham	1000.22	982.875
2007-11-03	11107112	Fulham	Reading	978.636	986.685
2007-11-03	11107113	Middlesbrough	Tottenham	970.112	961.756
2007-11-03	11107114	Newcastle	Portsmouth	1011.47	1021.73
2007-11-03	11107115	Wigan	Chelsea	967.967	1040.83
2007-11-03	12107100	Mallorca	Valencia	1012.13	1011.35
2007-11-03	12107101	Sevilla	Real Madrid	987.208	1049.99
2007-11-03	13107101	Lazio Rom	Fiorentina	980.487	1031.51
2007-11-03	13107102	Milan	Torino	998.958	993.606
2007-11-04	10107107	Bochum	Wolfsburg	974.334	1006.27
2007-11-04	10107108	Karlsruhe	Duisburg	1020.88	965.562
2007-11-04	11107116	West Ham	Bolton	1000.73	960.94
2007-11-04	12107102	Athletico Bilbao	Recreativo	986.254	980.998
2007-11-04	12107103	Athletico Madrid	Villarreal	1027	1023.41
2007-11-04	12107104	Barcelona	Betis Sevilla	1038.93	980.984
2007-11-04	12107105	Levante	Almeria	942.025	986.774
2007-11-04	12107106	Murcia	La Coruna	999.167	981.343
2007-11-04	12107107	Osasuna	Getafe	1001.5	984.281
2007-11-04	12107108	Santander	Espanol Barcelona	1012.5	1021.28
2007-11-04	12107109	Zaragoza	Valladolid	1014.11	973.972
2007-11-04	13107103	Cagliari	Sampdoria	983.142	985.628
2007-11-04	13107104	Catania	Atalanta Bergamo	1006.26	1011.59
2007-11-04	13107105	Empoli	Roma	977.809	1027.18
2007-11-04	13107106	Genoa	Palermo	1001.62	1003.18
2007-11-04	13107107	Juventus Turin	Inter	1025.84	1045.39
2007-11-04	13107108	Livorno	Udinese	964.274	1020.11
2007-11-04	13107109	Napoli	Reggina	1001.04	967.426
2007-11-04	13107110	Parma	Siena	987.115	978.518
2007-11-05	11107117	Manchester City	Sunderland	1023.76	974.976
2007-11-06	90107010	Schalke 04	Chelsea	998.704	1047.97
2007-11-06	90107011	Lazio Rom	Werder Bremen	972.904	1032.55
2007-11-08	90207003	Bayern Munich	Bolton	1049.58	963.263
2007-11-08	90207004	Nurnberg	Everton	968.22	1005.31
2007-11-09	10107109	Duisburg	Bochum	961.159	980.372
2007-11-10	10107110	Bor. Dortmund	Eintracht Frankfurt	988.706	1005.85
2007-11-10	10107111	Hansa Rostock	Cottbus	976.9	968.657
2007-11-10	10107112	Hertha Berlin	Hannover	992.803	1020.25
2007-11-10	10107113	Schalke 04	Hamburg	998.087	1038.18
2007-11-10	10107114	VfB Stuttgart	Bayern Munich	986.648	1046.46
2007-11-10	10107115	Werder Bremen	Karlsruhe	1025.96	1025.28
2007-11-10	11107118	Derby	West Ham	957.936	998.404
2007-11-10	11107119	Liverpool	Fulham	1033.39	984.207
2007-11-10	11107120	Sunderland	Newcastle	970.458	1003.08
2007-11-10	12107110	Getafe	Barcelona	993.19	1043.29
2007-11-10	12107111	Valencia	Murcia	1019.95	990.246
2007-11-10	13107111	Palermo	Napoli	1004.74	998.828
2007-11-10	13107112	Sampdoria	Empoli	994.165	977.193
2007-11-11	10107116	Bielefeld	Nurnberg	978.5	960.36
2007-11-11	10107117	Wolfsburg	Bayer Leverkusen	1000.23	1005.69
2007-11-11	11107121	Birmingham	Aston Villa	977.787	1008.5
2007-11-11	11107122	Bolton	Middlesbrough	966.379	968.37
2007-11-11	11107123	Chelsea	Everton	1048.59	1013.17
2007-11-11	11107124	Manchester United	Blackburn	1051.33	1030.57
2007-11-11	11107125	Portsmouth	Manchester City	1030.12	1028.27
2007-11-11	11107126	Tottenham	Wigan	963.499	960.824
2007-11-11	12107112	Almeria	Athletico Madrid	980.482	1018.34
2007-11-11	12107113	Betis Sevilla	Zaragoza	976.626	1004.78
2007-11-11	12107114	Espanol Barcelona	Athletico Bilbao	1022.69	991.57
2007-11-11	12107115	La Coruna	Santander	990.263	1011.08
2007-11-11	12107116	Real Madrid	Mallorca	1043.34	1003.53
2007-11-11	12107117	Recreativo	Osasuna	975.682	992.591
2007-11-11	12107118	Valladolid	Levante	983.3	948.317
2007-11-11	12107119	Villarreal	Sevilla	1032.06	993.861
2007-11-11	13107113	Fiorentina	Udinese	1039.09	1020.6
2007-11-11	13107114	Parma	Juventus Turin	985.368	1024.63
2007-11-11	13107115	Reggina	Genoa	969.637	1000.06
2007-11-11	13107116	Siena	Livorno	980.266	963.788
2007-11-11	13107117	Torino	Catania	995.292	997.779
2007-11-12	11107127	Reading	Arsenal	981.114	1051.41
2007-11-23	10107118	Karlsruhe	Hertha Berlin	1019.88	998.752
2007-11-24	10107119	Bayern Munich	Wolfsburg	1039.87	991.755
2007-11-24	10107120	Bochum	Bielefeld	988.584	983.574
2007-11-24	10107121	Cottbus	Werder Bremen	963.397	1031.36
2007-11-24	10107122	Eintracht Frankfurt	VfB Stuttgart	1007.1	993.242
2007-11-24	10107123	Hannover	Schalke 04	1014.3	997.286
2007-11-24	10107124	Bayer Leverkusen	Duisburg	1014.17	952.946
2007-11-24	11107128	Arsenal	Wigan	1058.61	955.458
2007-11-24	11107129	Birmingham	Portsmouth	969.801	1028.5
2007-11-24	11107130	Bolton	Manchester United	964.833	1056.35
2007-11-24	11107131	Derby	Chelsea	950.143	1046.35
2007-11-24	11107132	Everton	Sunderland	1015.41	969.51
[truncated: 14,424 more rows]
